# Supplementary material for: Tumor-Targeted Delivery of an EGFR Inhibitor Prodrug via Site-Specific Albumin Conjugation
Source: J Med Chem. 2026 Jan 23;69(3):2554–74. doi: 10.1021/acs.jmedchem.5c02536 (PMC12910647; doi:10.1021/acs.jmedchem.5c02536)
Supplement: Supplementary file 2 [file jm5c02536_si_002.pdb]

HEADER    TRANSFERASE/TRANSFERASE INHIBITOR       29-JUN-15   XXXX              
TITLE     EGFR KINASE DOMAIN MUTANT "TMLR" WITH COMPOUND 41A                    
KEYWDS    PROTEIN KINASE INHIBITOR, TRANSFERASE-TRANSFERASE INHIBITOR COMPLEX   
EXPDTA    X-RAY DIFFRACTION                                                     
AUTHOR    C.EIGENBROT,C.YU                                                      
JRNL        AUTH   R.HEALD,K.K.BOWMAN,M.C.BRYAN,D.BURDICK,B.CHAN,E.CHAN,Y.CHEN, 
JRNL        AUTH 2 S.CLAUSEN,B.DOMINGUEZ-FERNANDEZ,C.EIGENBROT,R.ELLIOTT,       
JRNL        AUTH 3 E.J.HANAN,P.JACKSON,J.KNIGHT,H.LA,M.LAINCHBURY,S.MALEK,      
JRNL        AUTH 4 S.MANN,M.MERCHANT,K.MORTARA,H.PURKEY,G.SCHAEFER,S.SCHMIDT,   
JRNL        AUTH 5 E.SEWARD,S.SIDERIS,L.SHAO,S.WANG,K.YEAP,I.YEN,C.YU,          
JRNL        AUTH 6 T.P.HEFFRON                                                  
JRNL        TITL   NONCOVALENT MUTANT SELECTIVE EPIDERMAL GROWTH FACTOR         
JRNL        TITL 2 RECEPTOR INHIBITORS: A LEAD OPTIMIZATION CASE STUDY.         
JRNL        REF    J.MED.CHEM.                   V.  58  8877 2015              
JRNL        REFN                   ISSN 0022-2623                               
JRNL        PMID   26455919                                                     
JRNL        DOI    10.1021/ACS.JMEDCHEM.5B01412                                 
SEQRES   1 A  331  GLY SER GLY GLU ALA PRO ASN GLN ALA LEU LEU ARG ILE
SEQRES   2 A  331  LEU LYS GLU THR GLU PHE LYS LYS ILE LYS VAL LEU GLY
SEQRES   3 A  331  SER GLY ALA PHE GLY THR VAL TYR LYS GLY LEU TRP ILE
SEQRES   4 A  331  PRO GLU GLY GLU LYS VAL LYS ILE PRO VAL ALA ILE LYS
SEQRES   5 A  331  GLU LEU ARG GLU ALA THR SER PRO LYS ALA ASN LYS GLU
SEQRES   6 A  331  ILE LEU ASP GLU ALA TYR VAL MET ALA SER VAL ASP ASN
SEQRES   7 A  331  PRO HIS VAL CYS ARG LEU LEU GLY ILE CYS LEU THR SER
SEQRES   8 A  331  THR VAL GLN LEU ILE MET GLN LEU MET PRO PHE GLY CYS
SEQRES   9 A  331  LEU LEU ASP TYR VAL ARG GLU HIS LYS ASP ASN ILE GLY
SEQRES  10 A  331  SER GLN TYR LEU LEU ASN TRP CYS VAL GLN ILE ALA LYS
SEQRES  11 A  331  GLY MET ASN TYR LEU GLU ASP ARG ARG LEU VAL HIS ARG
SEQRES  12 A  331  ASP LEU ALA ALA ARG ASN VAL LEU VAL LYS THR PRO GLN
SEQRES  13 A  331  HIS VAL LYS ILE THR ASP PHE GLY ARG ALA LYS LEU LEU
SEQRES  14 A  331  GLY ALA ALA ALA ALA GLU TYR HIS ALA GLU GLY GLY LYS
SEQRES  15 A  331  VAL PRO ILE LYS TRP MET ALA LEU GLU SER ILE LEU HIS
SEQRES  16 A  331  ARG ILE TYR THR HIS GLN SER ASP VAL TRP SER TYR GLY
SEQRES  17 A  331  VAL THR VAL TRP GLU LEU MET THR PHE GLY SER LYS PRO
SEQRES  18 A  331  TYR ASP GLY ILE PRO ALA SER GLU ILE SER SER ILE LEU
SEQRES  19 A  331  GLU LYS GLY GLU ARG LEU PRO GLN PRO PRO ILE CYS THR
SEQRES  20 A  331  ILE ASP VAL TYR MET ILE MET VAL LYS CYS TRP MET ILE
SEQRES  21 A  331  ASP ALA ASP SER ARG PRO LYS PHE ARG GLU LEU ILE ILE
SEQRES  22 A  331  GLU PHE SER LYS MET ALA ARG ASP PRO GLN ARG TYR LEU
SEQRES  23 A  331  VAL ILE GLN GLY ASP GLU ARG MET HIS LEU PRO SER PRO
SEQRES  24 A  331  THR ASP SER ASN PHE TYR ARG ALA LEU MET ASP GLU GLU
SEQRES  25 A  331  ASP MET ASP ASP VAL VAL ASP ALA ASP GLU TYR LEU ILE
SEQRES  26 A  331  PRO GLN GLN GLY ASN SER
HETNAM     SO4 SULFATE ION                                                      
HETNAM     4ZQ (1R)-1-{6-({2-[(3R,4S)-3-FLUORO-4-METHOXYPIPERIDIN-1-            
HETNAM   2 4ZQ  YL]PYRIMIDIN-4-YL}AMINO)-1-[(2S)-1,1,1-                         
HETNAM   3 4ZQ  TRIFLUOROPROPAN-2-YL]-1H-IMIDAZO[4,5-C]PYRIDIN-2-               
HETNAM   4 4ZQ  YL}ETHANOL                                                      
FORMUL   2  SO4    O4 S 2-                                                      
FORMUL   3  4ZQ    C21 H25 F4 N7 O2                                             
FORMUL   4  HOH   *134(H2 O)                                                    
HELIX    1   1 LYS A  708  THR A  710  1                                   3
HELIX    2   2 PRO A  753  SER A  768  1                                  16
HELIX    3   3 CYS A  797  LYS A  806  1                                  10
HELIX    4   4 ASP A  807  ILE A  809  1                                   3
HELIX    5   5 GLY A  810  ARG A  831  1                                  22
HELIX    6   6 ALA A  839  ARG A  841  1                                   3
HELIX    7   7 PRO A  877  MET A  881  1                                   5
HELIX    8   8 ALA A  882  ARG A  889  1                                   8
HELIX    9   9 THR A  892  THR A  909  1                                  18
HELIX   10  10 PRO A  919  LYS A  929  1                                  11
HELIX   11  11 THR A  940  CYS A  950  1                                  11
HELIX   12  12 ASP A  954  ARG A  958  1                                   5
HELIX   13  13 LYS A  960  ARG A  973  1                                  14
HELIX   14  14 ASP A  974  TYR A  978  1                                   5
HELIX   15  15 ASP A 1012  TYR A 1016  1                                   5
SHEET    1   1 1 PHE A 712  SER A 720  0
SHEET    2   2 1 THR A 725  TRP A 731  0
SHEET    3   3 1 ILE A 740  GLU A 746  0
SHEET    4   4 1 LEU A 777  LEU A 782  0
SHEET    5   5 1 VAL A 786  GLN A 791  0
SHEET    6   6 1 LEU A 833  VAL A 834  0
SHEET    7   7 1 VAL A 843  THR A 847  0
SHEET    8   8 1 HIS A 850  ILE A 853  0
SHEET    9   9 1 LYS A 860  LEU A 861  0
SITE     1 AC1  4 PRO A 877  ILE A 878  LYS A 879  TRP A 880                    
SITE     1 AC2 15 LEU A 718  GLY A 719  VAL A 726  ALA A 743                    
SITE     2 AC2 15 LYS A 745  GLU A 762  MET A 766  CYS A 775                    
SITE     3 AC2 15 MET A 790  GLN A 791  MET A 793  LEU A 844                    
SITE     4 AC2 15 THR A 854  HOH A1201  HOH A1271                               
CRYST1  146.120  146.120  146.120  90.00  90.00  90.00 I 2 3        24          
ORIGX1      1.000000  0.000000  0.000000        0.00000                         
ORIGX2      0.000000  1.000000  0.000000        0.00000                         
ORIGX3      0.000000  0.000000  1.000000        0.00000                         
SCALE1      0.006844  0.000000  0.000000        0.00000                         
SCALE2      0.000000  0.006844  0.000000        0.00000                         
SCALE3      0.000000  0.000000  0.006844        0.00000                         
MODEL        1
ATOM      1  N   GLY A 696     -68.454  -7.455 -53.427  1.00 83.23           N
ANISOU    1  N   GLY A 696    13493  10555   7573  -2845   1039   -373       N
ATOM      2  CA  GLY A 696     -68.262  -8.637 -52.596  1.00 82.49           C
ANISOU    2  CA  GLY A 696    13513  10275   7556  -2830   1147   -481       C
ATOM      3  C   GLY A 696     -68.246  -8.289 -51.126  1.00 84.32           C
ANISOU    3  C   GLY A 696    13579  10454   8004  -2639   1091   -413       C
ATOM      4  O   GLY A 696     -69.079  -8.779 -50.349  1.00 85.72           O
ANISOU    4  O   GLY A 696    13731  10651   8188  -2706   1030   -419       O
ATOM      5  N   GLU A 697     -67.284  -7.432 -50.737  1.00 76.23           N
ANISOU    5  N   GLU A 697    12442   9375   7147  -2420   1115   -350       N
ATOM      6  CA  GLU A 697     -67.158  -6.955 -49.364  1.00 72.23           C
ANISOU    6  CA  GLU A 697    11772   8827   6844  -2234   1063   -282       C
ATOM      7  C   GLU A 697     -67.504  -5.479 -49.342  1.00 68.42           C
ANISOU    7  C   GLU A 697    11101   8492   6403  -2161    919   -148       C
ATOM      8  O   GLU A 697     -67.267  -4.764 -50.320  1.00 68.36           O
ANISOU    8  O   GLU A 697    11103   8552   6318  -2187    906   -103       O
ATOM      9  CB  GLU A 697     -65.755  -7.213 -48.786  1.00 73.29           C
ANISOU    9  CB  GLU A 697    11931   8780   7135  -2041   1207   -324       C
ATOM     10  CG  GLU A 697     -65.374  -8.683 -48.669  1.00 88.98           C
ANISOU   10  CG  GLU A 697    14120  10588   9099  -2056   1351   -449       C
ATOM     11  CD  GLU A 697     -66.228  -9.543 -47.751  1.00119.06           C
ANISOU   11  CD  GLU A 697    17986  14338  12914  -2125   1311   -471       C
ATOM     12  OE1 GLU A 697     -66.470  -9.132 -46.592  1.00113.50           O
ANISOU   12  OE1 GLU A 697    17128  13658  12339  -2028   1226   -399       O
ATOM     13  OE2 GLU A 697     -66.628 -10.649 -48.184  1.00119.31           O
ANISOU   13  OE2 GLU A 697    18230  14293  12810  -2288   1372   -565       O
ATOM     14  N   ALA A 698     -68.118  -5.047 -48.247  1.00 59.41           N
ANISOU   14  N   ALA A 698     9806   7397   5370  -2076    812    -86       N
ATOM     15  CA  ALA A 698     -68.561  -3.681 -48.030  1.00 57.47           C
ANISOU   15  CA  ALA A 698     9392   7268   5177  -1977    672     35       C
ATOM     16  C   ALA A 698     -67.369  -2.693 -47.952  1.00 58.99           C
ANISOU   16  C   ALA A 698     9554   7367   5494  -1821    720     86       C
ATOM     17  O   ALA A 698     -66.366  -2.996 -47.297  1.00 57.34           O
ANISOU   17  O   ALA A 698     9351   7027   5410  -1725    827     41       O
ATOM     18  CB  ALA A 698     -69.368  -3.604 -46.730  1.00 56.50           C
ANISOU   18  CB  ALA A 698     9122   7195   5150  -1909    581     60       C
ATOM     19  N   PRO A 699     -67.493  -1.482 -48.520  1.00 55.08           N
ANISOU   19  N   PRO A 699     9020   6944   4964  -1792    634    188       N
ATOM     20  CA  PRO A 699     -66.408  -0.491 -48.359  1.00 53.75           C
ANISOU   20  CA  PRO A 699     8832   6685   4905  -1676    677    238       C
ATOM     21  C   PRO A 699     -66.202  -0.122 -46.894  1.00 55.65           C
ANISOU   21  C   PRO A 699     8950   6858   5336  -1522    659    250       C
ATOM     22  O   PRO A 699     -67.163  -0.040 -46.135  1.00 55.80           O
ANISOU   22  O   PRO A 699     8874   6935   5392  -1476    558    272       O
ATOM     23  CB  PRO A 699     -66.881   0.704 -49.185  1.00 55.79           C
ANISOU   23  CB  PRO A 699     9100   7027   5069  -1687    561    358       C
ATOM     24  CG  PRO A 699     -68.345   0.527 -49.334  1.00 61.00           C
ANISOU   24  CG  PRO A 699     9711   7844   5624  -1735    423    386       C
ATOM     25  CD  PRO A 699     -68.602  -0.946 -49.336  1.00 57.08           C
ANISOU   25  CD  PRO A 699     9257   7366   5066  -1865    493    267       C
ATOM     26  N   ASN A 700     -64.941   0.018 -46.471  1.00 51.00           N
ANISOU   26  N   ASN A 700     8353   6167   4856  -1452    765    225       N
ATOM     27  CA  ASN A 700     -64.641   0.370 -45.089  1.00 48.41           C
ANISOU   27  CA  ASN A 700     7914   5785   4697  -1321    754    232       C
ATOM     28  C   ASN A 700     -64.555   1.894 -45.026  1.00 53.37           C
ANISOU   28  C   ASN A 700     8509   6405   5365  -1264    680    327       C
ATOM     29  O   ASN A 700     -63.540   2.481 -45.422  1.00 52.98           O
ANISOU   29  O   ASN A 700     8497   6312   5319  -1282    747    344       O
ATOM     30  CB  ASN A 700     -63.347  -0.306 -44.633  1.00 44.79           C
ANISOU   30  CB  ASN A 700     7451   5247   4321  -1275    898    156       C
ATOM     31  CG  ASN A 700     -63.003  -0.067 -43.187  1.00 48.77           C
ANISOU   31  CG  ASN A 700     7838   5713   4982  -1154    887    160       C
ATOM     32  OD1 ASN A 700     -63.575   0.781 -42.523  1.00 46.58           O
ANISOU   32  OD1 ASN A 700     7486   5452   4760  -1105    785    214       O
ATOM     33  ND2 ASN A 700     -62.018  -0.774 -42.682  1.00 43.32           N
ANISOU   33  ND2 ASN A 700     7126   4976   4356  -1094    992    101       N
ATOM     34  N   GLN A 701     -65.624   2.545 -44.540  1.00 50.00           N
ANISOU   34  N   GLN A 701     8019   6020   4958  -1197    547    386       N
ATOM     35  CA  GLN A 701     -65.671   4.010 -44.522  1.00 49.72           C
ANISOU   35  CA  GLN A 701     7993   5949   4949  -1127    471    479       C
ATOM     36  C   GLN A 701     -65.193   4.631 -43.216  1.00 51.35           C
ANISOU   36  C   GLN A 701     8126   6076   5310  -1022    479    471       C
ATOM     37  O   GLN A 701     -65.423   5.824 -42.996  1.00 52.45           O
ANISOU   37  O   GLN A 701     8283   6169   5478   -949    407    537       O
ATOM     38  CB  GLN A 701     -67.059   4.526 -44.921  1.00 51.99           C
ANISOU   38  CB  GLN A 701     8272   6332   5151  -1086    321    557       C
ATOM     39  CG  GLN A 701     -67.421   4.164 -46.347  1.00 61.40           C
ANISOU   39  CG  GLN A 701     9551   7613   6167  -1207    303    582       C
ATOM     40  CD  GLN A 701     -68.742   4.746 -46.768  1.00 72.41           C
ANISOU   40  CD  GLN A 701    10918   9129   7465  -1151    143    673       C
ATOM     41  OE1 GLN A 701     -68.820   5.869 -47.283  1.00 67.48           O
ANISOU   41  OE1 GLN A 701    10368   8472   6800  -1091     72    779       O
ATOM     42  NE2 GLN A 701     -69.796   3.960 -46.623  1.00 57.49           N
ANISOU   42  NE2 GLN A 701     8931   7392   5522  -1178     84    636       N
ATOM     43  N   ALA A 702     -64.448   3.868 -42.388  1.00 45.97           N
ANISOU   43  N   ALA A 702     7379   5369   4718  -1015    570    392       N
ATOM     44  CA  ALA A 702     -63.875   4.403 -41.151  1.00 45.14           C
ANISOU   44  CA  ALA A 702     7199   5208   4745   -938    584    379       C
ATOM     45  C   ALA A 702     -62.991   5.626 -41.469  1.00 50.39           C
ANISOU   45  C   ALA A 702     7931   5800   5414   -969    609    426       C
ATOM     46  O   ALA A 702     -62.387   5.711 -42.553  1.00 49.43           O
ANISOU   46  O   ALA A 702     7896   5676   5209  -1064    666    445       O
ATOM     47  CB  ALA A 702     -63.050   3.345 -40.450  1.00 44.93           C
ANISOU   47  CB  ALA A 702     7106   5181   4783   -933    683    301       C
ATOM     48  N   LEU A 703     -62.983   6.590 -40.548  1.00 48.74           N
ANISOU   48  N   LEU A 703     7699   5534   5287   -904    566    444       N
ATOM     49  CA  LEU A 703     -62.195   7.806 -40.654  1.00 50.55           C
ANISOU   49  CA  LEU A 703     8011   5676   5521   -953    587    482       C
ATOM     50  C   LEU A 703     -60.915   7.618 -39.858  1.00 53.03           C
ANISOU   50  C   LEU A 703     8236   6003   5909   -996    685    418       C
ATOM     51  O   LEU A 703     -60.969   7.146 -38.725  1.00 52.16           O
ANISOU   51  O   LEU A 703     8010   5923   5884   -925    681    368       O
ATOM     52  CB  LEU A 703     -62.971   9.027 -40.124  1.00 51.51           C
ANISOU   52  CB  LEU A 703     8188   5708   5674   -857    484    533       C
ATOM     53  CG  LEU A 703     -64.296   9.386 -40.823  1.00 57.04           C
ANISOU   53  CG  LEU A 703     8958   6414   6299   -772    368    609       C
ATOM     54  CD1 LEU A 703     -64.816  10.709 -40.308  1.00 57.74           C
ANISOU   54  CD1 LEU A 703     9126   6391   6424   -653    287    655       C
ATOM     55  CD2 LEU A 703     -64.126   9.493 -42.336  1.00 59.66           C
ANISOU   55  CD2 LEU A 703     9421   6745   6501   -873    376    679       C
ATOM     56  N   LEU A 704     -59.765   7.913 -40.477  1.00 49.31           N
ANISOU   56  N   LEU A 704     7807   5537   5392  -1117    774    421       N
ATOM     57  CA  LEU A 704     -58.474   7.833 -39.802  1.00 48.61           C
ANISOU   57  CA  LEU A 704     7614   5503   5354  -1169    865    365       C
ATOM     58  C   LEU A 704     -58.165   9.276 -39.403  1.00 52.48           C
ANISOU   58  C   LEU A 704     8182   5903   5853  -1240    841    397       C
ATOM     59  O   LEU A 704     -58.006  10.118 -40.272  1.00 51.97           O
ANISOU   59  O   LEU A 704     8264   5775   5708  -1346    847    453       O
ATOM     60  CB  LEU A 704     -57.366   7.269 -40.731  1.00 49.01           C
ANISOU   60  CB  LEU A 704     7641   5647   5332  -1267    989    337       C
ATOM     61  CG  LEU A 704     -55.969   7.174 -40.095  1.00 52.47           C
ANISOU   61  CG  LEU A 704     7937   6192   5807  -1312   1084    280       C
ATOM     62  CD1 LEU A 704     -55.957   6.213 -38.888  1.00 51.03           C
ANISOU   62  CD1 LEU A 704     7599   6064   5725  -1172   1078    226       C
ATOM     63  CD2 LEU A 704     -54.935   6.797 -41.115  1.00 53.98           C
ANISOU   63  CD2 LEU A 704     8106   6492   5910  -1406   1208    254       C
ATOM     64  N   ARG A 705     -58.187   9.572 -38.100  1.00 49.32           N
ANISOU   64  N   ARG A 705     7711   5486   5542  -1187    809    363       N
ATOM     65  CA  ARG A 705     -57.964  10.926 -37.613  1.00 49.39           C
ANISOU   65  CA  ARG A 705     7817   5390   5559  -1256    788    377       C
ATOM     66  C   ARG A 705     -56.475  11.196 -37.451  1.00 51.95           C
ANISOU   66  C   ARG A 705     8082   5797   5861  -1428    885    340       C
ATOM     67  O   ARG A 705     -55.800  10.464 -36.732  1.00 49.54           O
ANISOU   67  O   ARG A 705     7591   5630   5600  -1412    931    280       O
ATOM     68  CB  ARG A 705     -58.726  11.142 -36.296  1.00 48.26           C
ANISOU   68  CB  ARG A 705     7631   5199   5505  -1129    712    345       C
ATOM     69  CG  ARG A 705     -58.865  12.603 -35.914  1.00 65.23           C
ANISOU   69  CG  ARG A 705     9944   7188   7654  -1162    675    362       C
ATOM     70  CD  ARG A 705     -59.767  12.795 -34.709  1.00 75.82           C
ANISOU   70  CD  ARG A 705    11250   8487   9072  -1013    604    323       C
ATOM     71  NE  ARG A 705     -59.801  14.206 -34.324  1.00 88.47           N
ANISOU   71  NE  ARG A 705    13031   9915  10668  -1043    584    325       N
ATOM     72  CZ  ARG A 705     -60.802  14.796 -33.680  1.00 97.44           C
ANISOU   72  CZ  ARG A 705    14232  10948  11842   -891    516    312       C
ATOM     73  NH1 ARG A 705     -61.886  14.103 -33.347  1.00 72.83           N
ANISOU   73  NH1 ARG A 705    10992   7914   8768   -712    457    300       N
ATOM     74  NH2 ARG A 705     -60.734  16.086 -33.374  1.00 88.60           N
ANISOU   74  NH2 ARG A 705    13309   9644  10710   -922    511    306       N
ATOM     75  N   ILE A 706     -55.958  12.211 -38.157  1.00 50.92           N
ANISOU   75  N   ILE A 706     8105   5595   5646  -1597    917    381       N
ATOM     76  CA  ILE A 706     -54.552  12.608 -38.043  1.00 51.87           C
ANISOU   76  CA  ILE A 706     8172   5814   5721  -1802   1011    346       C
ATOM     77  C   ILE A 706     -54.490  13.710 -36.997  1.00 58.24           C
ANISOU   77  C   ILE A 706     9057   6514   6557  -1869    976    325       C
ATOM     78  O   ILE A 706     -55.093  14.771 -37.186  1.00 59.56           O
ANISOU   78  O   ILE A 706     9458   6472   6699  -1887    923    376       O
ATOM     79  CB  ILE A 706     -53.868  13.037 -39.389  1.00 55.63           C
ANISOU   79  CB  ILE A 706     8767   6304   6066  -2001   1087    392       C
ATOM     80  CG1 ILE A 706     -54.123  12.047 -40.562  1.00 55.08           C
ANISOU   80  CG1 ILE A 706     8673   6307   5947  -1935   1116    413       C
ATOM     81  CG2 ILE A 706     -52.373  13.283 -39.190  1.00 56.08           C
ANISOU   81  CG2 ILE A 706     8708   6529   6069  -2221   1193    340       C
ATOM     82  CD1 ILE A 706     -53.771  10.576 -40.345  1.00 54.28           C
ANISOU   82  CD1 ILE A 706     8335   6393   5897  -1814   1172    341       C
ATOM     83  N   LEU A 707     -53.771  13.452 -35.897  1.00 54.51           N
ANISOU   83  N   LEU A 707     8397   6181   6131  -1897   1004    251       N
ATOM     84  CA  LEU A 707     -53.638  14.395 -34.791  1.00 55.51           C
ANISOU   84  CA  LEU A 707     8577   6235   6278  -1977    979    211       C
ATOM     85  C   LEU A 707     -52.312  15.098 -34.769  1.00 60.74           C
ANISOU   85  C   LEU A 707     9235   6990   6853  -2261   1059    182       C
ATOM     86  O   LEU A 707     -51.277  14.494 -35.045  1.00 61.25           O
ANISOU   86  O   LEU A 707     9106   7290   6878  -2349   1138    157       O
ATOM     87  CB  LEU A 707     -53.894  13.713 -33.427  1.00 54.77           C
ANISOU   87  CB  LEU A 707     8290   6236   6283  -1825    938    149       C
ATOM     88  CG  LEU A 707     -55.204  12.948 -33.302  1.00 58.80           C
ANISOU   88  CG  LEU A 707     8782   6688   6871  -1570    863    167       C
ATOM     89  CD1 LEU A 707     -55.249  12.175 -32.008  1.00 58.64           C
ANISOU   89  CD1 LEU A 707     8564   6792   6926  -1460    840    111       C
ATOM     90  CD2 LEU A 707     -56.385  13.884 -33.423  1.00 61.77           C
ANISOU   90  CD2 LEU A 707     9386   6829   7254  -1491    788    204       C
ATOM     91  N   LYS A 708     -52.339  16.382 -34.417  1.00 58.06           N
ANISOU   91  N   LYS A 708     9109   6473   6476  -2406   1044    177       N
ATOM     92  CA  LYS A 708     -51.123  17.176 -34.305  1.00 59.56           C
ANISOU   92  CA  LYS A 708     9324   6740   6567  -2723   1118    142       C
ATOM     93  C   LYS A 708     -50.462  16.865 -32.961  1.00 62.21           C
ANISOU   93  C   LYS A 708     9414   7286   6936  -2758   1123     51       C
ATOM     94  O   LYS A 708     -51.155  16.731 -31.954  1.00 59.63           O
ANISOU   94  O   LYS A 708     9063   6897   6697  -2593   1056     16       O
ATOM     95  CB  LYS A 708     -51.440  18.672 -34.406  1.00 63.80           C
ANISOU   95  CB  LYS A 708    10228   6972   7043  -2871   1099    170       C
ATOM     96  CG  LYS A 708     -51.905  19.127 -35.781  1.00 82.18           C
ANISOU   96  CG  LYS A 708    12822   9100   9304  -2880   1094    276       C
ATOM     97  CD  LYS A 708     -52.702  20.434 -35.709  1.00 95.71           C
ANISOU   97  CD  LYS A 708    14919  10446  11001  -2868   1036    316       C
ATOM     98  CE  LYS A 708     -51.844  21.676 -35.663  1.00110.84           C
ANISOU   98  CE  LYS A 708    17072  12248  12795  -3219   1099    301       C
ATOM     99  NZ  LYS A 708     -52.669  22.912 -35.683  1.00124.31           N
ANISOU   99  NZ  LYS A 708    19194  13555  14482  -3172   1045    349       N
ATOM    100  N   GLU A 709     -49.117  16.788 -32.953  1.00 61.47           N
ANISOU  100  N   GLU A 709     9136   7460   6759  -2984   1203     12       N
ATOM    101  CA  GLU A 709     -48.255  16.531 -31.791  1.00 61.55           C
ANISOU  101  CA  GLU A 709     8886   7734   6765  -3061   1214    -67       C
ATOM    102  C   GLU A 709     -48.554  17.532 -30.647  1.00 63.88           C
ANISOU  102  C   GLU A 709     9339   7867   7063  -3157   1165   -123       C
ATOM    103  O   GLU A 709     -48.570  17.148 -29.478  1.00 62.85           O
ANISOU  103  O   GLU A 709     9042   7854   6986  -3068   1123   -176       O
ATOM    104  CB  GLU A 709     -46.784  16.651 -32.250  1.00 65.28           C
ANISOU  104  CB  GLU A 709     9202   8494   7106  -3352   1315    -90       C
ATOM    105  CG  GLU A 709     -45.734  16.304 -31.205  1.00 79.62           C
ANISOU  105  CG  GLU A 709    10696  10663   8895  -3436   1328   -163       C
ATOM    106  CD  GLU A 709     -44.292  16.472 -31.652  0.50 99.17           C
ANISOU  106  CD  GLU A 709    12990  13466  11226  -3730   1428   -191       C
ATOM    107  OE1 GLU A 709     -43.498  15.528 -31.436  0.50 95.56           O
ANISOU  107  OE1 GLU A 709    12179  13363  10765  -3640   1455   -214       O
ATOM    108  OE2 GLU A 709     -43.957  17.533 -32.228  0.50 86.16           O
ANISOU  108  OE2 GLU A 709    11551  11726   9460  -4047   1481   -187       O
ATOM    109  N   THR A 710     -48.810  18.805 -31.010  1.00 60.51           N
ANISOU  109  N   THR A 710     9258   7160   6574  -3334   1172   -108       N
ATOM    110  CA  THR A 710     -49.106  19.931 -30.120  1.00 60.97           C
ANISOU  110  CA  THR A 710     9552   7000   6614  -3448   1144   -165       C
ATOM    111  C   THR A 710     -50.428  19.803 -29.367  1.00 64.24           C
ANISOU  111  C   THR A 710    10040   7216   7153  -3137   1056   -178       C
ATOM    112  O   THR A 710     -50.608  20.504 -28.375  1.00 65.13           O
ANISOU  112  O   THR A 710    10270   7215   7261  -3196   1037   -250       O
ATOM    113  CB  THR A 710     -49.082  21.255 -30.907  1.00 66.47           C
ANISOU  113  CB  THR A 710    10643   7408   7205  -3687   1181   -128       C
ATOM    114  OG1 THR A 710     -49.925  21.129 -32.059  1.00 65.69           O
ANISOU  114  OG1 THR A 710    10707   7111   7139  -3494   1156    -23       O
ATOM    115  CG2 THR A 710     -47.673  21.694 -31.293  1.00 63.11           C
ANISOU  115  CG2 THR A 710    10177   7181   6620  -4100   1275   -148       C
ATOM    116  N   GLU A 711     -51.354  18.934 -29.836  1.00 58.86           N
ANISOU  116  N   GLU A 711     9294   6501   6570  -2825   1010   -116       N
ATOM    117  CA  GLU A 711     -52.658  18.711 -29.224  1.00 57.97           C
ANISOU  117  CA  GLU A 711     9217   6243   6566  -2527    931   -123       C
ATOM    118  C   GLU A 711     -52.590  17.726 -28.052  1.00 59.58           C
ANISOU  118  C   GLU A 711     9116   6685   6835  -2407    903   -181       C
ATOM    119  O   GLU A 711     -53.587  17.537 -27.372  1.00 57.41           O
ANISOU  119  O   GLU A 711     8846   6330   6637  -2197    845   -202       O
ATOM    120  CB  GLU A 711     -53.628  18.147 -30.270  1.00 59.29           C
ANISOU  120  CB  GLU A 711     9426   6316   6787  -2284    894    -31       C
ATOM    121  CG  GLU A 711     -54.397  19.188 -31.063  1.00 77.56           C
ANISOU  121  CG  GLU A 711    12091   8309   9071  -2256    870     32       C
ATOM    122  CD  GLU A 711     -55.535  18.598 -31.880  1.00101.78           C
ANISOU  122  CD  GLU A 711    15168  11313  12191  -1984    811    114       C
ATOM    123  OE1 GLU A 711     -56.503  19.346 -32.154  1.00109.85           O
ANISOU  123  OE1 GLU A 711    16433  12087  13217  -1853    759    156       O
ATOM    124  OE2 GLU A 711     -55.467  17.399 -32.244  1.00 75.67           O
ANISOU  124  OE2 GLU A 711    11632   8206   8914  -1899    816    136       O
ATOM    125  N   PHE A 712     -51.456  17.062 -27.833  1.00 56.79           N
ANISOU  125  N   PHE A 712     8494   6635   6447  -2523    941   -201       N
ATOM    126  CA  PHE A 712     -51.379  16.104 -26.739  1.00 55.94           C
ANISOU  126  CA  PHE A 712     8116   6747   6392  -2395    906   -238       C
ATOM    127  C   PHE A 712     -50.055  16.142 -26.005  1.00 61.11           C
ANISOU  127  C   PHE A 712     8567   7684   6967  -2617    938   -294       C
ATOM    128  O   PHE A 712     -49.041  16.573 -26.553  1.00 62.78           O
ANISOU  128  O   PHE A 712     8766   8003   7086  -2859   1000   -296       O
ATOM    129  CB  PHE A 712     -51.743  14.668 -27.194  1.00 56.79           C
ANISOU  129  CB  PHE A 712     8042   6960   6576  -2138    890   -177       C
ATOM    130  CG  PHE A 712     -50.883  14.094 -28.281  1.00 58.43           C
ANISOU  130  CG  PHE A 712     8132   7325   6742  -2189    954   -132       C
ATOM    131  CD1 PHE A 712     -49.719  13.391 -27.973  1.00 62.00           C
ANISOU  131  CD1 PHE A 712     8307   8090   7161  -2237    989   -149       C
ATOM    132  CD2 PHE A 712     -51.241  14.232 -29.618  1.00 60.04           C
ANISOU  132  CD2 PHE A 712     8495   7382   6934  -2175    979    -72       C
ATOM    133  CE1 PHE A 712     -48.901  12.874 -28.988  1.00 63.16           C
ANISOU  133  CE1 PHE A 712     8336   8398   7264  -2270   1061   -120       C
ATOM    134  CE2 PHE A 712     -50.427  13.703 -30.633  1.00 63.66           C
ANISOU  134  CE2 PHE A 712     8845   7998   7343  -2230   1050    -42       C
ATOM    135  CZ  PHE A 712     -49.263  13.030 -30.308  1.00 61.74           C
ANISOU  135  CZ  PHE A 712     8324   8063   7070  -2272   1096    -72       C
ATOM    136  N   LYS A 713     -50.081  15.723 -24.741  1.00 57.07           N
ANISOU  136  N   LYS A 713     7897   7309   6480  -2548    892   -339       N
ATOM    137  CA  LYS A 713     -48.908  15.711 -23.876  1.00 58.17           C
ANISOU  137  CA  LYS A 713     7819   7747   6538  -2736    902   -392       C
ATOM    138  C   LYS A 713     -48.749  14.361 -23.197  1.00 59.31           C
ANISOU  138  C   LYS A 713     7661   8147   6728  -2527    859   -366       C
ATOM    139  O   LYS A 713     -49.743  13.759 -22.807  1.00 56.25           O
ANISOU  139  O   LYS A 713     7290   7656   6427  -2290    808   -347       O
ATOM    140  CB  LYS A 713     -48.962  16.858 -22.836  1.00 61.96           C
ANISOU  140  CB  LYS A 713     8455   8131   6957  -2937    888   -486       C
ATOM    141  CG  LYS A 713     -50.239  16.916 -21.991  1.00 72.75           C
ANISOU  141  CG  LYS A 713     9946   9294   8401  -2737    829   -520       C
ATOM    142  CD  LYS A 713     -50.220  18.057 -20.980  1.00 86.71           C
ANISOU  142  CD  LYS A 713    11880  10969  10096  -2943    830   -631       C
ATOM    143  CE  LYS A 713     -49.817  17.602 -19.596  1.00 99.86           C
ANISOU  143  CE  LYS A 713    13314  12906  11723  -2975    789   -685       C
ATOM    144  NZ  LYS A 713     -49.662  18.749 -18.658  1.00110.75           N
ANISOU  144  NZ  LYS A 713    14860  14212  13007  -3221    801   -806       N
ATOM    145  N   LYS A 714     -47.499  13.883 -23.085  1.00 57.23           N
ANISOU  145  N   LYS A 714     7126   8222   6398  -2614    881   -362       N
ATOM    146  CA  LYS A 714     -47.135  12.630 -22.417  1.00 56.80           C
ANISOU  146  CA  LYS A 714     6780   8435   6365  -2421    840   -329       C
ATOM    147  C   LYS A 714     -46.865  12.960 -20.951  1.00 63.12           C
ANISOU  147  C   LYS A 714     7492   9387   7104  -2536    785   -388       C
ATOM    148  O   LYS A 714     -46.153  13.921 -20.645  1.00 64.49           O
ANISOU  148  O   LYS A 714     7672   9659   7171  -2832    805   -453       O
ATOM    149  CB  LYS A 714     -45.886  11.995 -23.055  1.00 58.90           C
ANISOU  149  CB  LYS A 714     6789   9013   6579  -2432    893   -295       C
ATOM    150  CG  LYS A 714     -46.066  11.561 -24.496  1.00 61.81           C
ANISOU  150  CG  LYS A 714     7226   9267   6993  -2319    956   -245       C
ATOM    151  CD  LYS A 714     -44.732  11.118 -25.073  1.00 71.08           C
ANISOU  151  CD  LYS A 714     8140  10774   8092  -2363   1024   -235       C
ATOM    152  CE  LYS A 714     -44.820  10.690 -26.510  1.00 78.15           C
ANISOU  152  CE  LYS A 714     9098  11581   9015  -2269   1098   -197       C
ATOM    153  NZ  LYS A 714     -44.740  11.850 -27.435  1.00 92.85           N
ANISOU  153  NZ  LYS A 714    11157  13314  10808  -2548   1161   -217       N
ATOM    154  N   ILE A 715     -47.440  12.175 -20.053  1.00 60.48           N
ANISOU  154  N   ILE A 715     7086   9071   6823  -2325    717   -366       N
ATOM    155  CA  ILE A 715     -47.320  12.391 -18.609  1.00 62.08           C
ANISOU  155  CA  ILE A 715     7213   9411   6965  -2409    658   -417       C
ATOM    156  C   ILE A 715     -46.314  11.426 -17.989  1.00 67.83           C
ANISOU  156  C   ILE A 715     7609  10525   7639  -2335    617   -369       C
ATOM    157  O   ILE A 715     -45.427  11.872 -17.267  1.00 70.33           O
ANISOU  157  O   ILE A 715     7781  11099   7840  -2543    598   -414       O
ATOM    158  CB  ILE A 715     -48.721  12.367 -17.922  1.00 63.64           C
ANISOU  158  CB  ILE A 715     7586   9359   7235  -2260    611   -435       C
ATOM    159  CG1 ILE A 715     -49.623  13.501 -18.483  1.00 63.04           C
ANISOU  159  CG1 ILE A 715     7832   8927   7194  -2337    650   -491       C
ATOM    160  CG2 ILE A 715     -48.603  12.450 -16.371  1.00 65.01           C
ANISOU  160  CG2 ILE A 715     7666   9699   7335  -2333    550   -486       C
ATOM    161  CD1 ILE A 715     -51.150  13.268 -18.307  1.00 66.64           C
ANISOU  161  CD1 ILE A 715     8442   9131   7746  -2109    620   -486       C
ATOM    162  N   LYS A 716     -46.452  10.114 -18.268  1.00 62.89           N
ANISOU  162  N   LYS A 716     6872   9939   7086  -2040    601   -277       N
ATOM    163  CA  LYS A 716     -45.570   9.064 -17.755  1.00 62.98           C
ANISOU  163  CA  LYS A 716     6590  10283   7055  -1897    559   -212       C
ATOM    164  C   LYS A 716     -45.636   7.810 -18.613  1.00 65.24           C
ANISOU  164  C   LYS A 716     6830  10535   7425  -1601    586   -124       C
ATOM    165  O   LYS A 716     -46.565   7.662 -19.402  1.00 63.44           O
ANISOU  165  O   LYS A 716     6803  10013   7288  -1500    618   -112       O
ATOM    166  CB  LYS A 716     -45.864   8.743 -16.268  1.00 64.92           C
ANISOU  166  CB  LYS A 716     6780  10618   7269  -1842    466   -203       C
ATOM    167  CG  LYS A 716     -47.198   8.059 -15.976  1.00 70.53           C
ANISOU  167  CG  LYS A 716     7655  11066   8076  -1620    431   -163       C
ATOM    168  CD  LYS A 716     -47.259   7.635 -14.517  1.00 78.94           C
ANISOU  168  CD  LYS A 716     8624  12287   9082  -1576    342   -140       C
ATOM    169  CE  LYS A 716     -48.438   6.751 -14.203  1.00 94.71           C
ANISOU  169  CE  LYS A 716    10749  14084  11154  -1359    309    -86       C
ATOM    170  NZ  LYS A 716     -48.476   6.378 -12.761  1.00108.05           N
ANISOU  170  NZ  LYS A 716    12355  15934  12766  -1341    225    -59       N
ATOM    171  N   VAL A 717     -44.658   6.909 -18.454  1.00 62.69           N
ANISOU  171  N   VAL A 717     6246  10512   7061  -1455    571    -65       N
ATOM    172  CA  VAL A 717     -44.599   5.636 -19.168  1.00 62.07           C
ANISOU  172  CA  VAL A 717     6122  10412   7047  -1151    600     13       C
ATOM    173  C   VAL A 717     -45.547   4.659 -18.442  1.00 63.97           C
ANISOU  173  C   VAL A 717     6466  10489   7350   -916    530     80       C
ATOM    174  O   VAL A 717     -45.541   4.597 -17.208  1.00 64.34           O
ANISOU  174  O   VAL A 717     6443  10655   7346   -925    448     98       O
ATOM    175  CB  VAL A 717     -43.139   5.096 -19.291  1.00 68.29           C
ANISOU  175  CB  VAL A 717     6591  11596   7760  -1064    618     46       C
ATOM    176  CG1 VAL A 717     -43.094   3.682 -19.878  1.00 67.97           C
ANISOU  176  CG1 VAL A 717     6525  11515   7784   -707    647    124       C
ATOM    177  CG2 VAL A 717     -42.272   6.038 -20.132  1.00 69.51           C
ANISOU  177  CG2 VAL A 717     6653  11912   7844  -1324    702    -24       C
ATOM    178  N   LEU A 718     -46.380   3.941 -19.216  1.00 57.36           N
ANISOU  178  N   LEU A 718     5807   9382   6606   -737    565    114       N
ATOM    179  CA  LEU A 718     -47.312   2.918 -18.723  1.00 55.46           C
ANISOU  179  CA  LEU A 718     5689   8965   6417   -529    517    179       C
ATOM    180  C   LEU A 718     -46.700   1.535 -18.962  1.00 61.89           C
ANISOU  180  C   LEU A 718     6407   9873   7237   -241    528    265       C
ATOM    181  O   LEU A 718     -46.865   0.629 -18.155  1.00 62.17           O
ANISOU  181  O   LEU A 718     6443   9915   7262    -70    466    340       O
ATOM    182  CB  LEU A 718     -48.674   3.002 -19.459  1.00 52.24           C
ANISOU  182  CB  LEU A 718     5549   8205   6093   -535    550    156       C
ATOM    183  CG  LEU A 718     -49.550   4.215 -19.178  1.00 53.61           C
ANISOU  183  CG  LEU A 718     5863   8231   6275   -746    534     81       C
ATOM    184  CD1 LEU A 718     -50.678   4.299 -20.185  1.00 50.78           C
ANISOU  184  CD1 LEU A 718     5723   7583   5990   -728    574     65       C
ATOM    185  CD2 LEU A 718     -50.069   4.210 -17.751  1.00 53.91           C
ANISOU  185  CD2 LEU A 718     5904   8297   6283   -763    454     82       C
ATOM    186  N   GLY A 719     -46.026   1.391 -20.089  1.00 61.06           N
ANISOU  186  N   GLY A 719     6238   9821   7140   -188    612    252       N
ATOM    187  CA  GLY A 719     -45.393   0.145 -20.487  1.00 63.06           C
ANISOU  187  CA  GLY A 719     6411  10150   7398    101    645    314       C
ATOM    188  C   GLY A 719     -44.358   0.333 -21.566  1.00 69.38           C
ANISOU  188  C   GLY A 719     7057  11131   8173     93    742    272       C
ATOM    189  O   GLY A 719     -44.402   1.308 -22.321  1.00 67.16           O
ANISOU  189  O   GLY A 719     6814  10814   7889   -136    799    201       O
ATOM    190  N   SER A 720     -43.417  -0.609 -21.639  1.00 70.76           N
ANISOU  190  N   SER A 720     7060  11505   8320    351    763    319       N
ATOM    191  CA  SER A 720     -42.347  -0.589 -22.633  1.00 73.66           C
ANISOU  191  CA  SER A 720     7243  12092   8651    388    864    279       C
ATOM    192  C   SER A 720     -41.981  -2.002 -23.042  1.00 81.80           C
ANISOU  192  C   SER A 720     8268  13109   9703    769    912    330       C
ATOM    193  O   SER A 720     -41.976  -2.910 -22.211  1.00 82.98           O
ANISOU  193  O   SER A 720     8419  13257   9853   1012    841    415       O
ATOM    194  CB  SER A 720     -41.124   0.140 -22.091  1.00 79.09           C
ANISOU  194  CB  SER A 720     7597  13220   9235    244    838    258       C
ATOM    195  OG  SER A 720     -40.510   0.898 -23.118  1.00 91.55           O
ANISOU  195  OG  SER A 720     9076  14939  10771     52    942    179       O
ATOM    196  N   GLY A 721     -41.698  -2.174 -24.321  1.00 80.18           N
ANISOU  196  N   GLY A 721     8080  12878   9508    817   1035    277       N
ATOM    197  CA  GLY A 721     -41.304  -3.456 -24.890  1.00 82.30           C
ANISOU  197  CA  GLY A 721     8362  13118   9789   1175   1108    300       C
ATOM    198  C   GLY A 721     -40.492  -3.280 -26.153  1.00 88.89           C
ANISOU  198  C   GLY A 721     9063  14125  10587   1164   1248    219       C
ATOM    199  O   GLY A 721     -39.974  -2.186 -26.405  1.00 89.28           O
ANISOU  199  O   GLY A 721     8939  14404  10579    888   1275    161       O
ATOM    200  N   ALA A 722     -40.389  -4.350 -26.967  1.00 86.83           N
ANISOU  200  N   ALA A 722     8901  13744  10348   1449   1345    208       N
ATOM    201  CA  ALA A 722     -39.638  -4.330 -28.227  1.00 88.43           C
ANISOU  201  CA  ALA A 722     8990  14101  10508   1472   1495    124       C
ATOM    202  C   ALA A 722     -40.325  -3.438 -29.262  1.00 90.51           C
ANISOU  202  C   ALA A 722     9434  14176  10779   1135   1558     52       C
ATOM    203  O   ALA A 722     -39.648  -2.842 -30.104  1.00 91.35           O
ANISOU  203  O   ALA A 722     9392  14495  10821    985   1657    -18       O
ATOM    204  CB  ALA A 722     -39.474  -5.742 -28.769  1.00 90.67           C
ANISOU  204  CB  ALA A 722     9381  14258  10811   1874   1583    125       C
ATOM    205  N   PHE A 723     -41.668  -3.335 -29.171  1.00 83.97           N
ANISOU  205  N   PHE A 723     8919  12968  10019   1012   1497     74       N
ATOM    206  CA  PHE A 723     -42.525  -2.518 -30.038  1.00 81.26           C
ANISOU  206  CA  PHE A 723     8784  12403   9687    718   1527     28       C
ATOM    207  C   PHE A 723     -42.200  -1.016 -29.933  1.00 83.38           C
ANISOU  207  C   PHE A 723     8912  12863   9906    362   1504      0       C
ATOM    208  O   PHE A 723     -42.225  -0.298 -30.933  1.00 83.58           O
ANISOU  208  O   PHE A 723     8995  12867   9896    145   1577    -50       O
ATOM    209  CB  PHE A 723     -44.020  -2.765 -29.701  1.00 80.30           C
ANISOU  209  CB  PHE A 723     8979  11891   9641    695   1442     69       C
ATOM    210  CG  PHE A 723     -44.445  -2.428 -28.285  1.00 80.63           C
ANISOU  210  CG  PHE A 723     9000  11926   9711    634   1302    130       C
ATOM    211  CD1 PHE A 723     -44.938  -1.166 -27.968  1.00 82.15           C
ANISOU  211  CD1 PHE A 723     9215  12095   9903    334   1239    117       C
ATOM    212  CD2 PHE A 723     -44.398  -3.386 -27.281  1.00 82.99           C
ANISOU  212  CD2 PHE A 723     9284  12220  10027    880   1235    199       C
ATOM    213  CE1 PHE A 723     -45.317  -0.851 -26.659  1.00 81.67           C
ANISOU  213  CE1 PHE A 723     9136  12037   9858    277   1121    158       C
ATOM    214  CE2 PHE A 723     -44.793  -3.074 -25.974  1.00 84.62           C
ANISOU  214  CE2 PHE A 723     9474  12435  10244    809   1109    253       C
ATOM    215  CZ  PHE A 723     -45.250  -1.810 -25.673  1.00 81.15           C
ANISOU  215  CZ  PHE A 723     9038  11993   9803    506   1057    225       C
ATOM    216  N   GLY A 724     -41.916  -0.580 -28.712  1.00 77.35           N
ANISOU  216  N   GLY A 724     7990  12269   9130    302   1402     36       N
ATOM    217  CA  GLY A 724     -41.658   0.801 -28.348  1.00 75.52           C
ANISOU  217  CA  GLY A 724     7653  12194   8846    -38   1364     12       C
ATOM    218  C   GLY A 724     -42.159   1.057 -26.943  1.00 74.25           C
ANISOU  218  C   GLY A 724     7513  11985   8713    -80   1225     58       C
ATOM    219  O   GLY A 724     -42.010   0.202 -26.061  1.00 73.64           O
ANISOU  219  O   GLY A 724     7354  11973   8651    161   1162    115       O
ATOM    220  N   THR A 725     -42.780   2.224 -26.724  1.00 66.78           N
ANISOU  220  N   THR A 725     6694  10911   7768   -377   1179     36       N
ATOM    221  CA  THR A 725     -43.268   2.591 -25.389  1.00 63.92           C
ANISOU  221  CA  THR A 725     6356  10509   7420   -448   1059     62       C
ATOM    222  C   THR A 725     -44.697   3.180 -25.445  1.00 62.32           C
ANISOU  222  C   THR A 725     6461   9935   7282   -583   1020     53       C
ATOM    223  O   THR A 725     -45.092   3.798 -26.442  1.00 61.58           O
ANISOU  223  O   THR A 725     6523   9679   7194   -729   1076     20       O
ATOM    224  CB  THR A 725     -42.224   3.482 -24.663  1.00 75.02           C
ANISOU  224  CB  THR A 725     7507  12269   8726   -667   1030     33       C
ATOM    225  OG1 THR A 725     -42.769   4.087 -23.487  1.00 73.41           O
ANISOU  225  OG1 THR A 725     7369  12001   8523   -805    927     35       O
ATOM    226  CG2 THR A 725     -41.609   4.527 -25.561  1.00 77.73           C
ANISOU  226  CG2 THR A 725     7808  12731   8995   -959   1119    -33       C
ATOM    227  N   VAL A 726     -45.486   2.904 -24.390  1.00 54.51           N
ANISOU  227  N   VAL A 726     5555   8820   6335   -508    924     89       N
ATOM    228  CA  VAL A 726     -46.848   3.394 -24.220  1.00 51.25           C
ANISOU  228  CA  VAL A 726     5390   8105   5977   -602    877     79       C
ATOM    229  C   VAL A 726     -46.835   4.412 -23.082  1.00 54.59           C
ANISOU  229  C   VAL A 726     5769   8611   6361   -802    806     49       C
ATOM    230  O   VAL A 726     -46.376   4.111 -21.980  1.00 55.27           O
ANISOU  230  O   VAL A 726     5700   8888   6412   -749    745     74       O
ATOM    231  CB  VAL A 726     -47.924   2.283 -24.001  1.00 53.06           C
ANISOU  231  CB  VAL A 726     5777   8108   6274   -384    839    130       C
ATOM    232  CG1 VAL A 726     -49.327   2.886 -23.827  1.00 50.34           C
ANISOU  232  CG1 VAL A 726     5650   7504   5972   -494    793    111       C
ATOM    233  CG2 VAL A 726     -47.914   1.264 -25.140  1.00 52.59           C
ANISOU  233  CG2 VAL A 726     5787   7957   6241   -202    917    147       C
ATOM    234  N   TYR A 727     -47.356   5.607 -23.351  1.00 49.70           N
ANISOU  234  N   TYR A 727     5304   7838   5741  -1024    814     -2       N
ATOM    235  CA  TYR A 727     -47.426   6.676 -22.371  1.00 49.87           C
ANISOU  235  CA  TYR A 727     5339   7889   5723  -1231    762    -49       C
ATOM    236  C   TYR A 727     -48.852   6.983 -21.937  1.00 52.25           C
ANISOU  236  C   TYR A 727     5860   7909   6082  -1220    711    -62       C
ATOM    237  O   TYR A 727     -49.781   6.900 -22.735  1.00 49.77           O
ANISOU  237  O   TYR A 727     5726   7358   5827  -1155    731    -52       O
ATOM    238  CB  TYR A 727     -46.826   7.970 -22.958  1.00 52.06           C
ANISOU  238  CB  TYR A 727     5642   8204   5933  -1518    818   -109       C
ATOM    239  CG  TYR A 727     -45.382   7.870 -23.390  1.00 57.19           C
ANISOU  239  CG  TYR A 727     6053   9174   6502  -1588    878   -112       C
ATOM    240  CD1 TYR A 727     -45.048   7.480 -24.684  1.00 59.70           C
ANISOU  240  CD1 TYR A 727     6361   9497   6826  -1527    964    -97       C
ATOM    241  CD2 TYR A 727     -44.350   8.228 -22.528  1.00 60.50           C
ANISOU  241  CD2 TYR A 727     6250   9912   6824  -1735    853   -140       C
ATOM    242  CE1 TYR A 727     -43.719   7.426 -25.103  1.00 63.01           C
ANISOU  242  CE1 TYR A 727     6543  10238   7160  -1594   1030   -110       C
ATOM    243  CE2 TYR A 727     -43.016   8.181 -22.936  1.00 63.63           C
ANISOU  243  CE2 TYR A 727     6397  10646   7132  -1811    910   -149       C
ATOM    244  CZ  TYR A 727     -42.706   7.774 -24.223  1.00 71.87           C
ANISOU  244  CZ  TYR A 727     7425  11696   8188  -1733   1002   -135       C
ATOM    245  OH  TYR A 727     -41.397   7.732 -24.629  1.00 76.54           O
ANISOU  245  OH  TYR A 727     7751  12647   8683  -1805   1067   -152       O
ATOM    246  N   LYS A 728     -49.005   7.423 -20.688  1.00 49.73           N
ANISOU  246  N   LYS A 728     5522   7641   5733  -1300    649    -93       N
ATOM    247  CA  LYS A 728     -50.247   7.974 -20.176  1.00 48.10           C
ANISOU  247  CA  LYS A 728     5505   7211   5561  -1326    612   -130       C
ATOM    248  C   LYS A 728     -50.166   9.426 -20.685  1.00 53.54           C
ANISOU  248  C   LYS A 728     6335   7788   6220  -1559    653   -199       C
ATOM    249  O   LYS A 728     -49.109  10.051 -20.574  1.00 53.65           O
ANISOU  249  O   LYS A 728     6256   7974   6156  -1755    676   -234       O
ATOM    250  CB  LYS A 728     -50.236   7.971 -18.643  1.00 48.69           C
ANISOU  250  CB  LYS A 728     5493   7419   5590  -1354    543   -150       C
ATOM    251  CG  LYS A 728     -51.527   8.490 -18.013  1.00 49.16           C
ANISOU  251  CG  LYS A 728     5727   7276   5675  -1365    512   -200       C
ATOM    252  CD  LYS A 728     -51.321   8.812 -16.528  0.60 47.15           C
ANISOU  252  CD  LYS A 728     5395   7174   5345  -1467    460   -247       C
ATOM    253  CE  LYS A 728     -52.580   8.745 -15.704  0.60 46.91           C
ANISOU  253  CE  LYS A 728     5470   7017   5336  -1394    424   -272       C
ATOM    254  NZ  LYS A 728     -53.624   9.691 -16.172  0.60 54.43           N
ANISOU  254  NZ  LYS A 728     6640   7706   6336  -1421    456   -340       N
ATOM    255  N   GLY A 729     -51.250   9.938 -21.246  1.00 49.02           N
ANISOU  255  N   GLY A 729     5986   6940   5700  -1541    662   -213       N
ATOM    256  CA  GLY A 729     -51.260  11.315 -21.714  1.00 49.08           C
ANISOU  256  CA  GLY A 729     6173   6797   5676  -1738    697   -267       C
ATOM    257  C   GLY A 729     -52.613  11.987 -21.665  1.00 52.11           C
ANISOU  257  C   GLY A 729     6793   6901   6107  -1686    675   -298       C
ATOM    258  O   GLY A 729     -53.590  11.413 -21.165  1.00 49.52           O
ANISOU  258  O   GLY A 729     6466   6521   5830  -1515    632   -289       O
ATOM    259  N   LEU A 730     -52.663  13.225 -22.178  1.00 49.77           N
ANISOU  259  N   LEU A 730     6699   6428   5782  -1836    706   -334       N
ATOM    260  CA  LEU A 730     -53.894  13.995 -22.284  1.00 49.94           C
ANISOU  260  CA  LEU A 730     6962   6172   5842  -1767    691   -359       C
ATOM    261  C   LEU A 730     -53.962  14.532 -23.679  1.00 54.08           C
ANISOU  261  C   LEU A 730     7664   6522   6363  -1804    726   -315       C
ATOM    262  O   LEU A 730     -52.962  15.017 -24.195  1.00 53.89           O
ANISOU  262  O   LEU A 730     7661   6542   6274  -2007    775   -314       O
ATOM    263  CB  LEU A 730     -53.959  15.181 -21.286  1.00 51.76           C
ANISOU  263  CB  LEU A 730     7326   6317   6023  -1909    688   -460       C
ATOM    264  CG  LEU A 730     -54.518  14.923 -19.893  1.00 56.14           C
ANISOU  264  CG  LEU A 730     7804   6938   6587  -1824    646   -518       C
ATOM    265  CD1 LEU A 730     -54.351  16.149 -19.033  1.00 58.36           C
ANISOU  265  CD1 LEU A 730     8230   7146   6800  -2008    661   -630       C
ATOM    266  CD2 LEU A 730     -56.005  14.509 -19.932  1.00 55.45           C
ANISOU  266  CD2 LEU A 730     7771   6719   6579  -1567    612   -500       C
ATOM    267  N   TRP A 731     -55.132  14.419 -24.296  1.00 50.98           N
ANISOU  267  N   TRP A 731     7389   5952   6028  -1619    701   -275       N
ATOM    268  CA  TRP A 731     -55.401  14.950 -25.616  1.00 51.95           C
ANISOU  268  CA  TRP A 731     7704   5892   6144  -1624    719   -221       C
ATOM    269  C   TRP A 731     -56.319  16.154 -25.420  1.00 56.25           C
ANISOU  269  C   TRP A 731     8506   6176   6691  -1585    696   -257       C
ATOM    270  O   TRP A 731     -57.400  16.021 -24.850  1.00 54.42           O
ANISOU  270  O   TRP A 731     8274   5895   6508  -1400    652   -281       O
ATOM    271  CB  TRP A 731     -56.030  13.865 -26.517  1.00 49.55           C
ANISOU  271  CB  TRP A 731     7331   5608   5887  -1435    701   -144       C
ATOM    272  CG  TRP A 731     -56.530  14.340 -27.860  1.00 51.36           C
ANISOU  272  CG  TRP A 731     7754   5657   6102  -1409    703    -80       C
ATOM    273  CD1 TRP A 731     -56.006  15.331 -28.640  1.00 55.53           C
ANISOU  273  CD1 TRP A 731     8466   6065   6568  -1574    740    -58       C
ATOM    274  CD2 TRP A 731     -57.599  13.753 -28.622  1.00 50.45           C
ANISOU  274  CD2 TRP A 731     7659   5488   6020  -1222    664    -21       C
ATOM    275  NE1 TRP A 731     -56.725  15.442 -29.809  1.00 55.43           N
ANISOU  275  NE1 TRP A 731     8597   5913   6550  -1482    720     17       N
ATOM    276  CE2 TRP A 731     -57.689  14.463 -29.837  1.00 55.63           C
ANISOU  276  CE2 TRP A 731     8512   5992   6632  -1268    672     38       C
ATOM    277  CE3 TRP A 731     -58.475  12.677 -28.398  1.00 50.56           C
ANISOU  277  CE3 TRP A 731     7548   5579   6084  -1042    623    -12       C
ATOM    278  CZ2 TRP A 731     -58.670  14.184 -30.796  1.00 54.68           C
ANISOU  278  CZ2 TRP A 731     8456   5804   6515  -1124    631    105       C
ATOM    279  CZ3 TRP A 731     -59.442  12.395 -29.351  1.00 52.33           C
ANISOU  279  CZ3 TRP A 731     7835   5739   6310   -920    589     46       C
ATOM    280  CH2 TRP A 731     -59.524  13.137 -30.541  1.00 53.86           C
ANISOU  280  CH2 TRP A 731     8210   5796   6458   -956    590    104       C
ATOM    281  N   ILE A 732     -55.856  17.329 -25.836  1.00 56.76           N
ANISOU  281  N   ILE A 732     8791   6081   6694  -1763    732   -266       N
ATOM    282  CA  ILE A 732     -56.581  18.594 -25.715  1.00 60.86           C
ANISOU  282  CA  ILE A 732     9606   6316   7203  -1734    720   -299       C
ATOM    283  C   ILE A 732     -56.865  19.084 -27.158  1.00 72.03           C
ANISOU  283  C   ILE A 732    11242   7532   8595  -1712    721   -203       C
ATOM    284  O   ILE A 732     -56.050  19.818 -27.732  1.00 74.52           O
ANISOU  284  O   ILE A 732    11720   7762   8833  -1939    768   -185       O
ATOM    285  CB  ILE A 732     -55.814  19.599 -24.797  1.00 65.89           C
ANISOU  285  CB  ILE A 732    10356   6909   7769  -1980    760   -400       C
ATOM    286  CG1 ILE A 732     -55.462  18.952 -23.424  1.00 65.03           C
ANISOU  286  CG1 ILE A 732     9988   7052   7668  -2006    751   -480       C
ATOM    287  CG2 ILE A 732     -56.612  20.898 -24.583  1.00 69.84           C
ANISOU  287  CG2 ILE A 732    11194   7082   8259  -1921    756   -448       C
ATOM    288  CD1 ILE A 732     -54.326  19.652 -22.583  1.00 69.81           C
ANISOU  288  CD1 ILE A 732    10610   7739   8177  -2319    792   -572       C
ATOM    289  N   PRO A 733     -57.962  18.592 -27.796  1.00 69.82           N
ANISOU  289  N   PRO A 733    10950   7211   8368  -1461    669   -134       N
ATOM    290  CA  PRO A 733     -58.227  18.971 -29.197  1.00 71.34           C
ANISOU  290  CA  PRO A 733    11333   7247   8525  -1437    660    -31       C
ATOM    291  C   PRO A 733     -58.568  20.433 -29.433  1.00 81.23           C
ANISOU  291  C   PRO A 733    12948   8181   9733  -1446    655    -20       C
ATOM    292  O   PRO A 733     -58.996  21.130 -28.504  1.00 81.09           O
ANISOU  292  O   PRO A 733    13045   8032   9731  -1382    647    -98       O
ATOM    293  CB  PRO A 733     -59.390  18.061 -29.615  1.00 71.52           C
ANISOU  293  CB  PRO A 733    11228   7339   8606  -1168    596     24       C
ATOM    294  CG  PRO A 733     -59.597  17.102 -28.494  1.00 73.58           C
ANISOU  294  CG  PRO A 733    11226   7801   8929  -1083    584    -46       C
ATOM    295  CD  PRO A 733     -59.021  17.706 -27.272  1.00 69.52           C
ANISOU  295  CD  PRO A 733    10730   7279   8406  -1210    615   -147       C
ATOM    296  N   GLU A 734     -58.346  20.881 -30.705  1.00 81.62           N
ANISOU  296  N   GLU A 734    13192   8103   9716  -1529    664     80       N
ATOM    297  CA  GLU A 734     -58.607  22.198 -31.316  1.00 83.81           C
ANISOU  297  CA  GLU A 734    13857   8056   9930  -1544    656    138       C
ATOM    298  C   GLU A 734     -58.845  23.317 -30.292  1.00 89.33           C
ANISOU  298  C   GLU A 734    14787   8525  10630  -1529    664     46       C
ATOM    299  O   GLU A 734     -57.936  23.651 -29.531  1.00 90.34           O
ANISOU  299  O   GLU A 734    14923   8678  10722  -1777    725    -46       O
ATOM    300  CB  GLU A 734     -59.781  22.077 -32.318  1.00 85.21           C
ANISOU  300  CB  GLU A 734    14103   8152  10120  -1268    576    253       C
ATOM    301  CG  GLU A 734     -59.584  21.033 -33.412  0.60 94.85           C
ANISOU  301  CG  GLU A 734    15140   9577  11323  -1297    573    337       C
ATOM    302  CD  GLU A 734     -58.859  21.497 -34.662  0.50115.07           C
ANISOU  302  CD  GLU A 734    17899  12050  13773  -1513    610    434       C
ATOM    303  OE1 GLU A 734     -59.458  21.407 -35.758  0.50106.48           O
ANISOU  303  OE1 GLU A 734    16888  10921  12647  -1399    560    545       O
ATOM    304  OE2 GLU A 734     -57.686  21.924 -34.555  0.50108.11           O
ANISOU  304  OE2 GLU A 734    17082  11165  12828  -1812    691    400       O
ATOM    305  N   GLY A 735     -60.057  23.866 -30.285  1.00 86.12           N
ANISOU  305  N   GLY A 735    14556   7912  10255  -1238    604     66       N
ATOM    306  CA  GLY A 735     -60.531  24.859 -29.327  1.00 87.38           C
ANISOU  306  CA  GLY A 735    14934   7843  10425  -1138    610    -29       C
ATOM    307  C   GLY A 735     -61.831  24.310 -28.778  1.00 89.83           C
ANISOU  307  C   GLY A 735    15044   8262  10827   -775    546    -62       C
ATOM    308  O   GLY A 735     -62.870  24.976 -28.832  1.00 91.30           O
ANISOU  308  O   GLY A 735    15413   8251  11025   -498    502    -46       O
ATOM    309  N   GLU A 736     -61.772  23.043 -28.291  1.00 82.04           N
ANISOU  309  N   GLU A 736    13671   7603   9896   -775    541   -101       N
ATOM    310  CA  GLU A 736     -62.904  22.242 -27.844  1.00 79.18           C
ANISOU  310  CA  GLU A 736    13059   7420   9608   -491    486   -124       C
ATOM    311  C   GLU A 736     -63.266  22.324 -26.355  1.00 80.45           C
ANISOU  311  C   GLU A 736    13133   7627   9806   -411    504   -269       C
ATOM    312  O   GLU A 736     -64.393  21.956 -26.013  1.00 81.46           O
ANISOU  312  O   GLU A 736    13124   7848   9978   -147    460   -290       O
ATOM    313  CB  GLU A 736     -62.678  20.775 -28.238  1.00 78.14           C
ANISOU  313  CB  GLU A 736    12595   7593   9502   -541    472    -74       C
ATOM    314  CG  GLU A 736     -62.968  20.479 -29.699  1.00 88.11           C
ANISOU  314  CG  GLU A 736    13887   8854  10738   -479    428     65       C
ATOM    315  CD  GLU A 736     -64.436  20.247 -29.989  1.00117.63           C
ANISOU  315  CD  GLU A 736    17559  12632  14502   -162    345    108       C
ATOM    316  OE1 GLU A 736     -64.909  19.106 -29.779  1.00116.26           O
ANISOU  316  OE1 GLU A 736    17105  12703  14364    -90    320     97       O
ATOM    317  OE2 GLU A 736     -65.120  21.212 -30.401  1.00115.63           O
ANISOU  317  OE2 GLU A 736    17537  12172  14226     15    303    152       O
ATOM    318  N   LYS A 737     -62.351  22.789 -25.480  1.00 73.26           N
ANISOU  318  N   LYS A 737    12293   6675   8865   -645    569   -371       N
ATOM    319  CA  LYS A 737     -62.559  22.877 -24.019  1.00 71.53           C
ANISOU  319  CA  LYS A 737    12001   6515   8663   -615    594   -519       C
ATOM    320  C   LYS A 737     -62.748  21.474 -23.375  1.00 69.51           C
ANISOU  320  C   LYS A 737    11347   6608   8455   -574    572   -540       C
ATOM    321  O   LYS A 737     -63.590  21.280 -22.492  1.00 68.33           O
ANISOU  321  O   LYS A 737    11084   6544   8333   -403    561   -619       O
ATOM    322  CB  LYS A 737     -63.688  23.862 -23.650  1.00 75.67           C
ANISOU  322  CB  LYS A 737    12747   6809   9197   -336    586   -581       C
ATOM    323  CG  LYS A 737     -63.509  24.522 -22.293  1.00 91.53           C
ANISOU  323  CG  LYS A 737    14858   8742  11179   -412    646   -749       C
ATOM    324  CD  LYS A 737     -64.484  25.675 -22.110  1.00101.84           C
ANISOU  324  CD  LYS A 737    16462   9751  12480   -142    654   -809       C
ATOM    325  CE  LYS A 737     -64.643  26.058 -20.661  1.00108.46           C
ANISOU  325  CE  LYS A 737    17318  10588  13303   -135    710   -994       C
ATOM    326  NZ  LYS A 737     -65.517  25.102 -19.932  1.00113.72           N
ANISOU  326  NZ  LYS A 737    17626  11563  14017     62    684  -1042       N
ATOM    327  N   VAL A 738     -61.947  20.496 -23.843  1.00 62.23           N
ANISOU  327  N   VAL A 738    10227   5883   7533   -734    571   -469       N
ATOM    328  CA  VAL A 738     -61.969  19.111 -23.363  1.00 59.14           C
ANISOU  328  CA  VAL A 738     9500   5793   7178   -718    553   -469       C
ATOM    329  C   VAL A 738     -60.559  18.555 -23.191  1.00 59.81           C
ANISOU  329  C   VAL A 738     9444   6046   7234   -986    588   -465       C
ATOM    330  O   VAL A 738     -59.684  18.807 -24.023  1.00 60.40           O
ANISOU  330  O   VAL A 738     9606   6069   7272  -1153    614   -410       O
ATOM    331  CB  VAL A 738     -62.847  18.134 -24.211  1.00 61.24           C
ANISOU  331  CB  VAL A 738     9616   6169   7484   -525    499   -371       C
ATOM    332  CG1 VAL A 738     -64.314  18.515 -24.184  1.00 61.24           C
ANISOU  332  CG1 VAL A 738     9669   6096   7505   -242    456   -384       C
ATOM    333  CG2 VAL A 738     -62.347  18.014 -25.642  1.00 61.26           C
ANISOU  333  CG2 VAL A 738     9690   6120   7467   -603    496   -254       C
ATOM    334  N   LYS A 739     -60.363  17.750 -22.142  1.00 51.85           N
ANISOU  334  N   LYS A 739     8208   5259   6234  -1015    586   -516       N
ATOM    335  CA  LYS A 739     -59.104  17.057 -21.906  1.00 49.68           C
ANISOU  335  CA  LYS A 739     7752   5191   5933  -1215    607   -504       C
ATOM    336  C   LYS A 739     -59.463  15.578 -21.900  1.00 50.93           C
ANISOU  336  C   LYS A 739     7661   5555   6136  -1083    573   -447       C
ATOM    337  O   LYS A 739     -60.256  15.150 -21.068  1.00 50.74           O
ANISOU  337  O   LYS A 739     7541   5607   6130   -960    548   -485       O
ATOM    338  CB  LYS A 739     -58.458  17.489 -20.583  1.00 51.47           C
ANISOU  338  CB  LYS A 739     7958   5492   6107  -1382    630   -613       C
ATOM    339  CG  LYS A 739     -58.024  18.951 -20.563  1.00 60.40           C
ANISOU  339  CG  LYS A 739     9364   6406   7177  -1556    672   -681       C
ATOM    340  CD  LYS A 739     -57.563  19.378 -19.179  1.00 69.65           C
ANISOU  340  CD  LYS A 739    10526   7652   8287  -1714    692   -805       C
ATOM    341  CE  LYS A 739     -57.217  20.850 -19.109  1.00 84.67           C
ANISOU  341  CE  LYS A 739    12742   9311  10118  -1900    741   -887       C
ATOM    342  NZ  LYS A 739     -58.417  21.729 -19.241  1.00 96.15           N
ANISOU  342  NZ  LYS A 739    14471  10458  11604  -1687    745   -925       N
ATOM    343  N   ILE A 740     -58.950  14.815 -22.865  1.00 45.30           N
ANISOU  343  N   ILE A 740     6863   4917   5430  -1107    579   -358       N
ATOM    344  CA  ILE A 740     -59.262  13.385 -22.969  1.00 43.63           C
ANISOU  344  CA  ILE A 740     6459   4865   5253   -989    554   -303       C
ATOM    345  C   ILE A 740     -58.060  12.537 -22.482  1.00 48.28           C
ANISOU  345  C   ILE A 740     6854   5668   5822  -1097    572   -293       C
ATOM    346  O   ILE A 740     -56.983  12.639 -23.077  1.00 48.13           O
ANISOU  346  O   ILE A 740     6822   5689   5774  -1227    608   -268       O
ATOM    347  CB  ILE A 740     -59.736  13.010 -24.423  1.00 45.94           C
ANISOU  347  CB  ILE A 740     6803   5088   5565   -897    546   -215       C
ATOM    348  CG1 ILE A 740     -60.986  13.829 -24.834  1.00 47.83           C
ANISOU  348  CG1 ILE A 740     7211   5147   5815   -758    513   -214       C
ATOM    349  CG2 ILE A 740     -60.036  11.524 -24.562  1.00 43.55           C
ANISOU  349  CG2 ILE A 740     6334   4927   5285   -802    530   -167       C
ATOM    350  CD1 ILE A 740     -60.845  14.506 -26.070  1.00 61.06           C
ANISOU  350  CD1 ILE A 740     9060   6672   7469   -791    522   -156       C
ATOM    351  N   PRO A 741     -58.219  11.691 -21.422  1.00 44.48           N
ANISOU  351  N   PRO A 741     6217   5337   5345  -1042    546   -308       N
ATOM    352  CA  PRO A 741     -57.099  10.820 -21.003  1.00 43.71           C
ANISOU  352  CA  PRO A 741     5937   5446   5224  -1103    552   -281       C
ATOM    353  C   PRO A 741     -56.856   9.781 -22.098  1.00 45.54           C
ANISOU  353  C   PRO A 741     6112   5710   5479  -1030    569   -196       C
ATOM    354  O   PRO A 741     -57.794   9.186 -22.623  1.00 45.59           O
ANISOU  354  O   PRO A 741     6155   5649   5520   -904    554   -160       O
ATOM    355  CB  PRO A 741     -57.597  10.194 -19.689  1.00 44.39           C
ANISOU  355  CB  PRO A 741     5920   5642   5304  -1035    513   -303       C
ATOM    356  CG  PRO A 741     -58.791  11.061 -19.259  1.00 48.96           C
ANISOU  356  CG  PRO A 741     6626   6086   5891   -989    501   -377       C
ATOM    357  CD  PRO A 741     -59.410  11.437 -20.590  1.00 44.38           C
ANISOU  357  CD  PRO A 741     6184   5331   5349   -915    511   -343       C
ATOM    358  N   VAL A 742     -55.601   9.619 -22.483  1.00 42.81           N
ANISOU  358  N   VAL A 742     5683   5477   5107  -1118    605   -173       N
ATOM    359  CA  VAL A 742     -55.190   8.752 -23.600  1.00 41.43           C
ANISOU  359  CA  VAL A 742     5464   5334   4943  -1059    640   -108       C
ATOM    360  C   VAL A 742     -53.967   7.896 -23.251  1.00 46.80           C
ANISOU  360  C   VAL A 742     5948   6237   5598  -1054    657    -84       C
ATOM    361  O   VAL A 742     -53.215   8.227 -22.338  1.00 47.30           O
ANISOU  361  O   VAL A 742     5906   6446   5620  -1147    645   -114       O
ATOM    362  CB  VAL A 742     -54.930   9.584 -24.909  1.00 43.94           C
ANISOU  362  CB  VAL A 742     5911   5541   5243  -1159    686   -100       C
ATOM    363  CG1 VAL A 742     -56.214  10.205 -25.456  1.00 42.34           C
ANISOU  363  CG1 VAL A 742     5903   5120   5066  -1103    660    -97       C
ATOM    364  CG2 VAL A 742     -53.851  10.662 -24.711  1.00 44.89           C
ANISOU  364  CG2 VAL A 742     6031   5721   5305  -1372    718   -143       C
ATOM    365  N   ALA A 743     -53.780   6.802 -23.994  1.00 42.89           N
ANISOU  365  N   ALA A 743     5408   5771   5119   -937    685    -31       N
ATOM    366  CA  ALA A 743     -52.602   5.955 -23.947  1.00 42.79           C
ANISOU  366  CA  ALA A 743     5221   5954   5082   -887    714     -2       C
ATOM    367  C   ALA A 743     -51.984   6.187 -25.312  1.00 47.58           C
ANISOU  367  C   ALA A 743     5850   6559   5670   -946    789      1       C
ATOM    368  O   ALA A 743     -52.693   6.127 -26.328  1.00 45.74           O
ANISOU  368  O   ALA A 743     5758   6164   5458   -915    809     15       O
ATOM    369  CB  ALA A 743     -52.981   4.502 -23.784  1.00 43.01           C
ANISOU  369  CB  ALA A 743     5228   5975   5137   -690    699     50       C
ATOM    370  N   ILE A 744     -50.691   6.578 -25.340  1.00 46.29           N
ANISOU  370  N   ILE A 744     5547   6589   5451  -1062    829    -17       N
ATOM    371  CA  ILE A 744     -50.010   6.896 -26.597  1.00 46.26           C
ANISOU  371  CA  ILE A 744     5550   6617   5409  -1156    909    -21       C
ATOM    372  C   ILE A 744     -48.950   5.852 -26.861  1.00 49.88           C
ANISOU  372  C   ILE A 744     5813   7294   5846  -1035    962     -2       C
ATOM    373  O   ILE A 744     -48.006   5.732 -26.080  1.00 49.31           O
ANISOU  373  O   ILE A 744     5538   7462   5737  -1040    952     -7       O
ATOM    374  CB  ILE A 744     -49.416   8.349 -26.597  1.00 49.69           C
ANISOU  374  CB  ILE A 744     6010   7094   5777  -1429    929    -66       C
ATOM    375  CG1 ILE A 744     -50.506   9.397 -26.287  1.00 48.83           C
ANISOU  375  CG1 ILE A 744     6123   6739   5691  -1511    878    -89       C
ATOM    376  CG2 ILE A 744     -48.687   8.668 -27.939  1.00 50.55           C
ANISOU  376  CG2 ILE A 744     6130   7250   5828  -1554   1020    -65       C
ATOM    377  CD1 ILE A 744     -49.983  10.659 -25.553  1.00 53.14           C
ANISOU  377  CD1 ILE A 744     6685   7332   6172  -1754    872   -147       C
ATOM    378  N   LYS A 745     -49.095   5.105 -27.951  1.00 46.58           N
ANISOU  378  N   LYS A 745     5451   6804   5442   -918   1019     17       N
ATOM    379  CA  LYS A 745     -48.087   4.115 -28.282  1.00 48.07           C
ANISOU  379  CA  LYS A 745     5468   7187   5608   -776   1084     25       C
ATOM    380  C   LYS A 745     -47.139   4.700 -29.313  1.00 55.88           C
ANISOU  380  C   LYS A 745     6391   8316   6525   -930   1178     -6       C
ATOM    381  O   LYS A 745     -47.520   4.930 -30.462  1.00 54.20           O
ANISOU  381  O   LYS A 745     6331   7963   6302   -995   1228    -11       O
ATOM    382  CB  LYS A 745     -48.685   2.777 -28.753  1.00 49.21           C
ANISOU  382  CB  LYS A 745     5710   7190   5798   -542   1102     53       C
ATOM    383  CG  LYS A 745     -47.583   1.773 -29.172  1.00 53.31           C
ANISOU  383  CG  LYS A 745     6072   7894   6289   -368   1185     52       C
ATOM    384  CD  LYS A 745     -48.045   0.334 -29.279  1.00 54.73           C
ANISOU  384  CD  LYS A 745     6350   7938   6508   -114   1194     79       C
ATOM    385  CE  LYS A 745     -48.898   0.044 -30.482  1.00 48.27           C
ANISOU  385  CE  LYS A 745     5752   6893   5697   -121   1242     64       C
ATOM    386  NZ  LYS A 745     -49.077  -1.422 -30.649  1.00 55.44           N
ANISOU  386  NZ  LYS A 745     6748   7697   6620    114   1276     77       N
ATOM    387  N   GLU A 746     -45.899   4.918 -28.890  1.00 57.06           N
ANISOU  387  N   GLU A 746     6304   8764   6614   -997   1202    -26       N
ATOM    388  CA  GLU A 746     -44.855   5.456 -29.740  1.00 60.05           C
ANISOU  388  CA  GLU A 746     6574   9341   6904  -1167   1298    -61       C
ATOM    389  C   GLU A 746     -43.943   4.322 -30.203  1.00 65.93           C
ANISOU  389  C   GLU A 746     7118  10307   7626   -951   1380    -65       C
ATOM    390  O   GLU A 746     -43.349   3.633 -29.370  1.00 66.49           O
ANISOU  390  O   GLU A 746     6985  10578   7699   -777   1351    -50       O
ATOM    391  CB  GLU A 746     -44.070   6.544 -28.980  1.00 62.99           C
ANISOU  391  CB  GLU A 746     6807   9928   7200  -1427   1274    -92       C
ATOM    392  CG  GLU A 746     -43.036   7.271 -29.825  1.00 73.15           C
ANISOU  392  CG  GLU A 746     8000  11421   8373  -1675   1374   -131       C
ATOM    393  CD  GLU A 746     -42.508   8.553 -29.213  1.00 95.14           C
ANISOU  393  CD  GLU A 746    10746  14332  11072  -2009   1352   -166       C
ATOM    394  OE1 GLU A 746     -42.042   8.517 -28.049  1.00 89.25           O
ANISOU  394  OE1 GLU A 746     9816  13788  10307  -2010   1291   -176       O
ATOM    395  OE2 GLU A 746     -42.533   9.590 -29.914  1.00 89.13           O
ANISOU  395  OE2 GLU A 746    10150  13466  10249  -2282   1398   -184       O
ATOM    396  N   LEU A 747     -43.851   4.127 -31.530  1.00 63.73           N
ANISOU  396  N   LEU A 747     6906   9992   7318   -951   1482    -85       N
ATOM    397  CA  LEU A 747     -42.978   3.128 -32.161  0.50105.21           C
ANISOU  397  CA  LEU A 747    11990  15447  12539   -752   1586   -108       C
ATOM    398  C   LEU A 747     -41.518   3.316 -31.729  1.00124.86           C
ANISOU  398  C   LEU A 747    14132  18367  14942   -796   1621   -134       C
ATOM    399  O   LEU A 747     -40.750   2.358 -31.695  1.00 87.43           O
ANISOU  399  O   LEU A 747     9188  13842  10189   -546   1668   -141       O
ATOM    400  CB  LEU A 747     -43.047   3.256 -33.688  1.00105.79           C
ANISOU  400  CB  LEU A 747    12191  15441  12561   -845   1697   -140       C
ATOM    401  CG  LEU A 747     -43.630   2.095 -34.509  1.00110.40           C
ANISOU  401  CG  LEU A 747    12939  15821  13186   -610   1748   -143       C
ATOM    402  CD1 LEU A 747     -43.204   2.209 -35.954  1.00111.89           C
ANISOU  402  CD1 LEU A 747    13151  16076  13287   -707   1883   -191       C
ATOM    403  CD2 LEU A 747     -43.202   0.724 -33.981  1.00113.91           C
ANISOU  403  CD2 LEU A 747    13257  16351  13673   -257   1758   -140       C
ATOM    404  N   SER A 752     -37.167   1.744 -38.594  1.00109.62           N
ANISOU  404  N   SER A 752    11620  17534  12496   -720   2523   -492       N
ATOM    405  CA  SER A 752     -37.260   0.710 -39.621  1.00110.09           C
ANISOU  405  CA  SER A 752    11775  17503  12549   -477   2647   -549       C
ATOM    406  C   SER A 752     -38.612   0.756 -40.358  1.00112.09           C
ANISOU  406  C   SER A 752    12446  17297  12846   -567   2619   -522       C
ATOM    407  O   SER A 752     -39.660   0.735 -39.697  1.00108.97           O
ANISOU  407  O   SER A 752    12259  16583  12561   -529   2480   -455       O
ATOM    408  CB  SER A 752     -37.014  -0.674 -39.026  1.00114.05           C
ANISOU  408  CB  SER A 752    12166  18038  13131     -3   2647   -557       C
ATOM    409  OG  SER A 752     -38.040  -1.053 -38.123  1.00119.09           O
ANISOU  409  OG  SER A 752    13014  18331  13904    138   2498   -480       O
ATOM    410  N   PRO A 753     -38.601   0.789 -41.722  1.00109.82           N
ANISOU  410  N   PRO A 753    12271  16995  12462   -680   2748   -577       N
ATOM    411  CA  PRO A 753     -39.872   0.868 -42.483  1.00107.47           C
ANISOU  411  CA  PRO A 753    12354  16296  12182   -781   2714   -548       C
ATOM    412  C   PRO A 753     -40.848  -0.318 -42.350  1.00109.07           C
ANISOU  412  C   PRO A 753    12779  16166  12495   -476   2668   -541       C
ATOM    413  O   PRO A 753     -42.038  -0.149 -42.645  1.00106.53           O
ANISOU  413  O   PRO A 753    12751  15520  12204   -574   2593   -498       O
ATOM    414  CB  PRO A 753     -39.411   1.043 -43.934  1.00111.10           C
ANISOU  414  CB  PRO A 753    12829  16893  12489   -946   2879   -616       C
ATOM    415  CG  PRO A 753     -38.008   0.535 -43.966  1.00118.52           C
ANISOU  415  CG  PRO A 753    13412  18259  13359   -787   3022   -705       C
ATOM    416  CD  PRO A 753     -37.430   0.846 -42.624  1.00114.25           C
ANISOU  416  CD  PRO A 753    12604  17931  12873   -754   2928   -665       C
ATOM    417  N   LYS A 754     -40.365  -1.501 -41.907  1.00105.88           N
ANISOU  417  N   LYS A 754    12245  15843  12140   -113   2711   -581       N
ATOM    418  CA  LYS A 754     -41.196  -2.702 -41.748  1.00104.22           C
ANISOU  418  CA  LYS A 754    12261  15318  12019    170   2679   -578       C
ATOM    419  C   LYS A 754     -41.993  -2.703 -40.435  1.00104.76           C
ANISOU  419  C   LYS A 754    12406  15183  12215    226   2498   -484       C
ATOM    420  O   LYS A 754     -43.120  -3.210 -40.416  1.00102.77           O
ANISOU  420  O   LYS A 754    12425  14601  12023    279   2434   -457       O
ATOM    421  CB  LYS A 754     -40.379  -3.990 -41.934  1.00109.61           C
ANISOU  421  CB  LYS A 754    12834  16127  12687    544   2815   -662       C
ATOM    422  CG  LYS A 754     -39.951  -4.201 -43.393  1.00127.75           C
ANISOU  422  CG  LYS A 754    15157  18523  14859    507   3003   -771       C
ATOM    423  CD  LYS A 754     -39.193  -5.497 -43.613  1.00139.17           C
ANISOU  423  CD  LYS A 754    16521  20068  16289    906   3148   -867       C
ATOM    424  CE  LYS A 754     -38.861  -5.689 -45.072  1.00150.62           C
ANISOU  424  CE  LYS A 754    18024  21599  17607    854   3340   -987       C
ATOM    425  NZ  LYS A 754     -38.139  -6.965 -45.314  1.00161.33           N
ANISOU  425  NZ  LYS A 754    19321  23032  18944   1268   3495  -1094       N
ATOM    426  N   ALA A 755     -41.440  -2.096 -39.356  1.00 99.69           N
ANISOU  426  N   ALA A 755    11526  14750  11600    183   2417   -437       N
ATOM    427  CA  ALA A 755     -42.150  -1.955 -38.075  1.00 96.54           C
ANISOU  427  CA  ALA A 755    11184  14190  11306    200   2248   -351       C
ATOM    428  C   ALA A 755     -43.212  -0.848 -38.217  1.00 95.79           C
ANISOU  428  C   ALA A 755    11299  13874  11222   -120   2152   -304       C
ATOM    429  O   ALA A 755     -44.220  -0.865 -37.506  1.00 92.93           O
ANISOU  429  O   ALA A 755    11091  13275  10943   -106   2028   -247       O
ATOM    430  CB  ALA A 755     -41.177  -1.610 -36.960  1.00 98.31           C
ANISOU  430  CB  ALA A 755    11089  14733  11533    231   2199   -326       C
ATOM    431  N   ASN A 756     -42.977   0.099 -39.161  1.00 91.21           N
ANISOU  431  N   ASN A 756    10728  13379  10549   -398   2214   -327       N
ATOM    432  CA  ASN A 756     -43.876   1.203 -39.505  1.00 88.30           C
ANISOU  432  CA  ASN A 756    10570  12812  10167   -691   2142   -281       C
ATOM    433  C   ASN A 756     -45.111   0.668 -40.217  1.00 87.18           C
ANISOU  433  C   ASN A 756    10726  12352  10047   -640   2123   -272       C
ATOM    434  O   ASN A 756     -46.203   1.194 -40.010  1.00 84.66           O
ANISOU  434  O   ASN A 756    10589  11807   9771   -745   2008   -214       O
ATOM    435  CB  ASN A 756     -43.157   2.246 -40.371  1.00 90.18           C
ANISOU  435  CB  ASN A 756    10744  13240  10278   -985   2229   -303       C
ATOM    436  CG  ASN A 756     -42.365   3.246 -39.567  1.00117.42           C
ANISOU  436  CG  ASN A 756    13988  16925  13702  -1175   2196   -289       C
ATOM    437  OD1 ASN A 756     -42.920   4.115 -38.881  1.00112.79           O
ANISOU  437  OD1 ASN A 756    13496  16203  13156  -1330   2080   -235       O
ATOM    438  ND2 ASN A 756     -41.047   3.156 -39.642  1.00111.04           N
ANISOU  438  ND2 ASN A 756    12891  16484  12814  -1173   2301   -344       N
ATOM    439  N   LYS A 757     -44.937  -0.382 -41.046  1.00 82.69           N
ANISOU  439  N   LYS A 757    10203  11777   9438   -478   2238   -335       N
ATOM    440  CA  LYS A 757     -46.033  -1.040 -41.764  1.00 80.61           C
ANISOU  440  CA  LYS A 757    10216  11239   9174   -435   2234   -343       C
ATOM    441  C   LYS A 757     -46.876  -1.866 -40.778  1.00 81.08           C
ANISOU  441  C   LYS A 757    10374  11089   9345   -239   2130   -308       C
ATOM    442  O   LYS A 757     -48.090  -1.959 -40.935  1.00 79.37           O
ANISOU  442  O   LYS A 757    10376  10635   9148   -293   2053   -278       O
ATOM    443  CB  LYS A 757     -45.494  -1.921 -42.917  1.00 84.04           C
ANISOU  443  CB  LYS A 757    10672  11739   9518   -327   2403   -438       C
ATOM    444  CG  LYS A 757     -46.599  -2.556 -43.767  1.00 90.66           C
ANISOU  444  CG  LYS A 757    11808  12312  10327   -332   2407   -457       C
ATOM    445  CD  LYS A 757     -46.369  -4.036 -44.144  1.00104.95           C
ANISOU  445  CD  LYS A 757    13691  14065  12120    -70   2528   -549       C
ATOM    446  CE  LYS A 757     -45.961  -4.996 -43.035  1.00114.38           C
ANISOU  446  CE  LYS A 757    14793  15256  13410    243   2521   -553       C
ATOM    447  NZ  LYS A 757     -46.882  -4.980 -41.871  1.00117.73           N
ANISOU  447  NZ  LYS A 757    15290  15498  13943    258   2353   -463       N
ATOM    448  N   GLU A 758     -46.228  -2.459 -39.768  1.00 77.49           N
ANISOU  448  N   GLU A 758     9751  10741   8951    -19   2126   -308       N
ATOM    449  CA  GLU A 758     -46.900  -3.263 -38.741  1.00 75.72           C
ANISOU  449  CA  GLU A 758     9611  10338   8819    164   2032   -268       C
ATOM    450  C   GLU A 758     -47.792  -2.385 -37.858  1.00 73.32           C
ANISOU  450  C   GLU A 758     9347   9934   8578      5   1874   -191       C
ATOM    451  O   GLU A 758     -48.930  -2.775 -37.566  1.00 69.75           O
ANISOU  451  O   GLU A 758     9076   9256   8168     24   1793   -161       O
ATOM    452  CB  GLU A 758     -45.885  -4.064 -37.897  1.00 79.04           C
ANISOU  452  CB  GLU A 758     9836  10921   9274    446   2063   -274       C
ATOM    453  CG  GLU A 758     -45.215  -5.199 -38.663  1.00 93.45           C
ANISOU  453  CG  GLU A 758    11677  12778  11051    683   2216   -353       C
ATOM    454  CD  GLU A 758     -44.831  -6.417 -37.842  1.00119.93           C
ANISOU  454  CD  GLU A 758    15007  16105  14454   1033   2220   -341       C
ATOM    455  OE1 GLU A 758     -45.331  -7.521 -38.158  1.00116.03           O
ANISOU  455  OE1 GLU A 758    14757  15368  13962   1188   2263   -369       O
ATOM    456  OE2 GLU A 758     -44.023  -6.274 -36.896  1.00116.36           O
ANISOU  456  OE2 GLU A 758    14306  15877  14028   1149   2179   -302       O
ATOM    457  N   ILE A 759     -47.300  -1.174 -37.486  1.00 68.81           N
ANISOU  457  N   ILE A 759     8615   9530   7998   -169   1837   -167       N
ATOM    458  CA  ILE A 759     -48.087  -0.253 -36.670  1.00 66.63           C
ANISOU  458  CA  ILE A 759     8384   9158   7774   -315   1700   -108       C
ATOM    459  C   ILE A 759     -49.254   0.332 -37.495  1.00 64.37           C
ANISOU  459  C   ILE A 759     8329   8666   7464   -490   1660    -89       C
ATOM    460  O   ILE A 759     -50.330   0.545 -36.926  1.00 58.56           O
ANISOU  460  O   ILE A 759     7701   7768   6780   -515   1549    -47       O
ATOM    461  CB  ILE A 759     -47.245   0.825 -35.921  1.00 71.14           C
ANISOU  461  CB  ILE A 759     8746   9946   8339   -449   1670    -95       C
ATOM    462  CG1 ILE A 759     -47.964   1.252 -34.606  1.00 70.56           C
ANISOU  462  CG1 ILE A 759     8693   9775   8340   -473   1529    -46       C
ATOM    463  CG2 ILE A 759     -46.870   2.027 -36.818  1.00 72.18           C
ANISOU  463  CG2 ILE A 759     8881  10159   8386   -719   1721   -108       C
ATOM    464  CD1 ILE A 759     -47.111   2.017 -33.554  1.00 80.12           C
ANISOU  464  CD1 ILE A 759     9688  11208   9547   -560   1490    -40       C
ATOM    465  N   LEU A 760     -49.060   0.531 -38.841  1.00 60.61           N
ANISOU  465  N   LEU A 760     7921   8208   6898   -599   1751   -119       N
ATOM    466  CA  LEU A 760     -50.144   1.073 -39.670  1.00 57.34           C
ANISOU  466  CA  LEU A 760     7722   7619   6446   -752   1704    -89       C
ATOM    467  C   LEU A 760     -51.219   0.032 -39.948  1.00 56.01           C
ANISOU  467  C   LEU A 760     7730   7262   6289   -644   1680    -96       C
ATOM    468  O   LEU A 760     -52.390   0.393 -39.995  1.00 54.19           O
ANISOU  468  O   LEU A 760     7637   6885   6066   -719   1582    -53       O
ATOM    469  CB  LEU A 760     -49.652   1.768 -40.931  1.00 58.08           C
ANISOU  469  CB  LEU A 760     7847   7795   6427   -937   1790   -102       C
ATOM    470  CG  LEU A 760     -48.934   3.117 -40.692  1.00 62.73           C
ANISOU  470  CG  LEU A 760     8333   8515   6987  -1135   1784    -76       C
ATOM    471  CD1 LEU A 760     -48.071   3.477 -41.858  1.00 64.77           C
ANISOU  471  CD1 LEU A 760     8568   8921   7120  -1291   1908   -106       C
ATOM    472  CD2 LEU A 760     -49.901   4.239 -40.403  1.00 62.95           C
ANISOU  472  CD2 LEU A 760     8508   8371   7040  -1271   1656     -5       C
ATOM    473  N   ASP A 761     -50.846  -1.259 -40.019  1.00 52.66           N
ANISOU  473  N   ASP A 761     7300   6843   5866   -461   1762   -149       N
ATOM    474  CA  ASP A 761     -51.782  -2.382 -40.175  1.00 52.48           C
ANISOU  474  CA  ASP A 761     7460   6635   5846   -367   1750   -165       C
ATOM    475  C   ASP A 761     -52.667  -2.532 -38.937  1.00 54.42           C
ANISOU  475  C   ASP A 761     7729   6770   6179   -316   1621   -114       C
ATOM    476  O   ASP A 761     -53.862  -2.794 -39.051  1.00 52.76           O
ANISOU  476  O   ASP A 761     7673   6413   5959   -365   1556    -99       O
ATOM    477  CB  ASP A 761     -51.020  -3.694 -40.426  1.00 56.14           C
ANISOU  477  CB  ASP A 761     7925   7117   6290   -164   1879   -237       C
ATOM    478  CG  ASP A 761     -50.582  -3.881 -41.871  1.00 69.64           C
ANISOU  478  CG  ASP A 761     9697   8873   7889   -214   2014   -309       C
ATOM    479  OD1 ASP A 761     -51.197  -3.259 -42.769  1.00 69.86           O
ANISOU  479  OD1 ASP A 761     9836   8860   7847   -410   1993   -296       O
ATOM    480  OD2 ASP A 761     -49.639  -4.653 -42.103  1.00 76.15           O
ANISOU  480  OD2 ASP A 761    10461   9781   8692    -48   2140   -376       O
ATOM    481  N   GLU A 762     -52.071  -2.353 -37.756  1.00 53.02           N
ANISOU  481  N   GLU A 762     7385   6687   6072   -231   1586    -89       N
ATOM    482  CA  GLU A 762     -52.762  -2.404 -36.471  1.00 51.61           C
ANISOU  482  CA  GLU A 762     7202   6438   5968   -191   1470    -41       C
ATOM    483  C   GLU A 762     -53.665  -1.173 -36.389  1.00 52.96           C
ANISOU  483  C   GLU A 762     7407   6568   6148   -370   1367     -1       C
ATOM    484  O   GLU A 762     -54.823  -1.311 -36.012  1.00 52.65           O
ANISOU  484  O   GLU A 762     7462   6413   6128   -386   1282     22       O
ATOM    485  CB  GLU A 762     -51.729  -2.409 -35.330  1.00 53.53           C
ANISOU  485  CB  GLU A 762     7242   6835   6263    -73   1465    -27       C
ATOM    486  CG  GLU A 762     -52.315  -2.404 -33.921  1.00 59.25           C
ANISOU  486  CG  GLU A 762     7944   7515   7052    -39   1350     22       C
ATOM    487  CD  GLU A 762     -51.290  -2.364 -32.801  1.00 71.13           C
ANISOU  487  CD  GLU A 762     9242   9195   8589     62   1335     42       C
ATOM    488  OE1 GLU A 762     -50.074  -2.488 -33.076  1.00 80.82           O
ANISOU  488  OE1 GLU A 762    10325  10592   9792    141   1416     17       O
ATOM    489  OE2 GLU A 762     -51.707  -2.198 -31.635  1.00 58.53           O
ANISOU  489  OE2 GLU A 762     7615   7589   7034     60   1240     80       O
ATOM    490  N   ALA A 763     -53.152   0.009 -36.791  1.00 48.68           N
ANISOU  490  N   ALA A 763     6798   6119   5580   -503   1379      5       N
ATOM    491  CA  ALA A 763     -53.919   1.267 -36.811  1.00 47.40           C
ANISOU  491  CA  ALA A 763     6695   5897   5417   -655   1290     45       C
ATOM    492  C   ALA A 763     -55.155   1.137 -37.711  1.00 49.67           C
ANISOU  492  C   ALA A 763     7164   6050   5658   -705   1254     59       C
ATOM    493  O   ALA A 763     -56.225   1.572 -37.314  1.00 47.53           O
ANISOU  493  O   ALA A 763     6947   5701   5411   -730   1152     93       O
ATOM    494  CB  ALA A 763     -53.040   2.426 -37.287  1.00 48.57           C
ANISOU  494  CB  ALA A 763     6787   6147   5521   -802   1333     48       C
ATOM    495  N   TYR A 764     -55.009   0.500 -38.905  1.00 47.00           N
ANISOU  495  N   TYR A 764     6910   5704   5244   -715   1338     28       N
ATOM    496  CA  TYR A 764     -56.106   0.251 -39.846  1.00 46.69           C
ANISOU  496  CA  TYR A 764     7036   5569   5137   -775   1310     34       C
ATOM    497  C   TYR A 764     -57.249  -0.533 -39.149  1.00 48.39           C
ANISOU  497  C   TYR A 764     7305   5693   5387   -711   1232     38       C
ATOM    498  O   TYR A 764     -58.410  -0.132 -39.211  1.00 46.57           O
ANISOU  498  O   TYR A 764     7136   5419   5141   -771   1135     73       O
ATOM    499  CB  TYR A 764     -55.604  -0.510 -41.112  1.00 48.44           C
ANISOU  499  CB  TYR A 764     7332   5808   5263   -787   1433    -21       C
ATOM    500  CG  TYR A 764     -56.732  -0.888 -42.052  1.00 50.82           C
ANISOU  500  CG  TYR A 764     7805   6027   5478   -862   1402    -22       C
ATOM    501  CD1 TYR A 764     -57.505  -2.027 -41.829  1.00 52.76           C
ANISOU  501  CD1 TYR A 764     8139   6186   5721   -811   1386    -51       C
ATOM    502  CD2 TYR A 764     -57.050  -0.091 -43.149  1.00 51.96           C
ANISOU  502  CD2 TYR A 764     8029   6186   5528  -1002   1383     13       C
ATOM    503  CE1 TYR A 764     -58.583  -2.346 -42.655  1.00 53.04           C
ANISOU  503  CE1 TYR A 764     8318   6175   5662   -910   1349    -55       C
ATOM    504  CE2 TYR A 764     -58.093  -0.430 -44.010  1.00 52.59           C
ANISOU  504  CE2 TYR A 764     8248   6220   5512  -1078   1344     16       C
ATOM    505  CZ  TYR A 764     -58.875  -1.541 -43.742  1.00 57.67           C
ANISOU  505  CZ  TYR A 764     8957   6801   6154  -1038   1324    -21       C
ATOM    506  OH  TYR A 764     -59.942  -1.835 -44.552  1.00 54.28           O
ANISOU  506  OH  TYR A 764     8650   6357   5617  -1140   1276    -20       O
ATOM    507  N   VAL A 765     -56.918  -1.668 -38.535  1.00 46.21           N
ANISOU  507  N   VAL A 765     7012   5399   5147   -590   1276      4       N
ATOM    508  CA  VAL A 765     -57.895  -2.510 -37.848  1.00 46.38           C
ANISOU  508  CA  VAL A 765     7101   5335   5187   -551   1218      7       C
ATOM    509  C   VAL A 765     -58.517  -1.749 -36.668  1.00 49.01           C
ANISOU  509  C   VAL A 765     7345   5685   5589   -559   1101     54       C
ATOM    510  O   VAL A 765     -59.744  -1.643 -36.570  1.00 48.30           O
ANISOU  510  O   VAL A 765     7304   5565   5482   -617   1018     72       O
ATOM    511  CB  VAL A 765     -57.288  -3.876 -37.414  1.00 51.80           C
ANISOU  511  CB  VAL A 765     7816   5974   5890   -408   1296    -29       C
ATOM    512  CG1 VAL A 765     -58.302  -4.692 -36.630  1.00 51.84           C
ANISOU  512  CG1 VAL A 765     7909   5883   5903   -399   1233    -16       C
ATOM    513  CG2 VAL A 765     -56.789  -4.666 -38.619  1.00 52.50           C
ANISOU  513  CG2 VAL A 765     8020   6027   5902   -389   1419    -91       C
ATOM    514  N   MET A 766     -57.664  -1.162 -35.828  1.00 44.85           N
ANISOU  514  N   MET A 766     6681   5230   5130   -510   1099     67       N
ATOM    515  CA  MET A 766     -58.091  -0.423 -34.641  1.00 43.40           C
ANISOU  515  CA  MET A 766     6414   5069   5009   -514   1005     96       C
ATOM    516  C   MET A 766     -58.979   0.796 -34.958  1.00 46.99           C
ANISOU  516  C   MET A 766     6900   5505   5450   -609    926    123       C
ATOM    517  O   MET A 766     -59.870   1.111 -34.167  1.00 45.92           O
ANISOU  517  O   MET A 766     6746   5359   5342   -603    842    136       O
ATOM    518  CB  MET A 766     -56.874  -0.045 -33.802  1.00 45.18           C
ANISOU  518  CB  MET A 766     6490   5391   5286   -465   1028     96       C
ATOM    519  CG  MET A 766     -57.140  -0.124 -32.346  1.00 47.47           C
ANISOU  519  CG  MET A 766     6709   5698   5630   -413    961    111       C
ATOM    520  SD  MET A 766     -55.723   0.334 -31.345  1.00 50.94           S
ANISOU  520  SD  MET A 766     6961   6286   6109   -376    976    111       S
ATOM    521  CE  MET A 766     -56.537   0.428 -29.765  1.00 45.49           C
ANISOU  521  CE  MET A 766     6236   5587   5460   -362    874    128       C
ATOM    522  N   ALA A 767     -58.783   1.451 -36.134  1.00 42.15           N
ANISOU  522  N   ALA A 767     6344   4889   4783   -687    952    132       N
ATOM    523  CA  ALA A 767     -59.643   2.585 -36.522  1.00 41.69           C
ANISOU  523  CA  ALA A 767     6343   4796   4700   -751    873    172       C
ATOM    524  C   ALA A 767     -60.990   2.091 -37.078  1.00 43.74           C
ANISOU  524  C   ALA A 767     6686   5030   4902   -763    815    182       C
ATOM    525  O   ALA A 767     -61.932   2.871 -37.227  1.00 43.40           O
ANISOU  525  O   ALA A 767     6671   4978   4840   -775    729    218       O
ATOM    526  CB  ALA A 767     -58.933   3.445 -37.579  1.00 43.12           C
ANISOU  526  CB  ALA A 767     6575   4979   4828   -842    919    191       C
ATOM    527  N   SER A 768     -61.061   0.813 -37.439  1.00 40.99           N
ANISOU  527  N   SER A 768     6384   4676   4514   -761    865    149       N
ATOM    528  CA  SER A 768     -62.238   0.235 -38.086  1.00 42.11           C
ANISOU  528  CA  SER A 768     6611   4814   4574   -813    824    148       C
ATOM    529  C   SER A 768     -63.236  -0.423 -37.138  1.00 48.97           C
ANISOU  529  C   SER A 768     7452   5696   5460   -796    765    138       C
ATOM    530  O   SER A 768     -64.218  -0.981 -37.607  1.00 50.41           O
ANISOU  530  O   SER A 768     7693   5899   5562   -864    733    130       O
ATOM    531  CB  SER A 768     -61.813  -0.752 -39.180  1.00 44.78           C
ANISOU  531  CB  SER A 768     7056   5129   4831   -859    921    108       C
ATOM    532  OG  SER A 768     -60.876  -0.159 -40.069  1.00 46.33           O
ANISOU  532  OG  SER A 768     7268   5337   4998   -889    985    113       O
ATOM    533  N   VAL A 769     -63.003  -0.371 -35.824  1.00 43.84           N
ANISOU  533  N   VAL A 769     6713   5049   4895   -727    751    135       N
ATOM    534  CA  VAL A 769     -63.908  -1.007 -34.868  1.00 43.70           C
ANISOU  534  CA  VAL A 769     6670   5053   4882   -727    703    126       C
ATOM    535  C   VAL A 769     -64.655   0.041 -34.067  1.00 48.29           C
ANISOU  535  C   VAL A 769     7149   5696   5502   -698    611    146       C
ATOM    536  O   VAL A 769     -64.126   1.118 -33.823  1.00 46.95           O
ANISOU  536  O   VAL A 769     6931   5518   5389   -653    601    160       O
ATOM    537  CB  VAL A 769     -63.186  -2.022 -33.934  1.00 45.96           C
ANISOU  537  CB  VAL A 769     6956   5295   5211   -669    760    109       C
ATOM    538  CG1 VAL A 769     -62.686  -3.230 -34.725  1.00 45.68           C
ANISOU  538  CG1 VAL A 769     7052   5181   5122   -677    853     80       C
ATOM    539  CG2 VAL A 769     -62.046  -1.355 -33.141  1.00 44.75           C
ANISOU  539  CG2 VAL A 769     6695   5161   5147   -583    777    119       C
ATOM    540  N   ASP A 770     -65.888  -0.265 -33.674  1.00 45.57           N
ANISOU  540  N   ASP A 770     6777   5418   5119   -731    550    140       N
ATOM    541  CA  ASP A 770     -66.683   0.643 -32.860  1.00 44.60           C
ANISOU  541  CA  ASP A 770     6549   5371   5027   -684    470    145       C
ATOM    542  C   ASP A 770     -67.686  -0.148 -32.055  1.00 45.89           C
ANISOU  542  C   ASP A 770     6666   5620   5152   -731    441    124       C
ATOM    543  O   ASP A 770     -68.806  -0.394 -32.510  1.00 45.23           O
ANISOU  543  O   ASP A 770     6573   5629   4982   -799    397    121       O
ATOM    544  CB  ASP A 770     -67.333   1.773 -33.689  1.00 46.78           C
ANISOU  544  CB  ASP A 770     6820   5683   5271   -658    404    175       C
ATOM    545  CG  ASP A 770     -68.105   2.802 -32.870  1.00 57.64           C
ANISOU  545  CG  ASP A 770     8099   7120   6681   -569    331    174       C
ATOM    546  OD1 ASP A 770     -67.838   2.920 -31.645  1.00 56.63           O
ANISOU  546  OD1 ASP A 770     7910   6989   6619   -530    343    147       O
ATOM    547  OD2 ASP A 770     -69.017   3.447 -33.438  1.00 68.09           O
ANISOU  547  OD2 ASP A 770     9407   8506   7957   -529    261    199       O
ATOM    548  N   ASN A 771     -67.289  -0.515 -30.820  1.00 40.83           N
ANISOU  548  N   ASN A 771     5987   4965   4561   -707    462    111       N
ATOM    549  CA  ASN A 771     -68.161  -1.272 -29.924  1.00 38.96           C
ANISOU  549  CA  ASN A 771     5716   4807   4280   -770    442     95       C
ATOM    550  C   ASN A 771     -67.780  -0.989 -28.470  1.00 40.29           C
ANISOU  550  C   ASN A 771     5804   4990   4515   -709    440     88       C
ATOM    551  O   ASN A 771     -66.592  -0.816 -28.178  1.00 38.23           O
ANISOU  551  O   ASN A 771     5553   4652   4322   -645    476     99       O
ATOM    552  CB  ASN A 771     -68.068  -2.786 -30.255  1.00 38.62           C
ANISOU  552  CB  ASN A 771     5809   4695   4169   -871    497     93       C
ATOM    553  CG  ASN A 771     -68.976  -3.675 -29.452  1.00 48.99           C
ANISOU  553  CG  ASN A 771     7127   6075   5412   -979    483     81       C
ATOM    554  OD1 ASN A 771     -68.611  -4.135 -28.373  1.00 41.88           O
ANISOU  554  OD1 ASN A 771     6235   5141   4536   -964    502     91       O
ATOM    555  ND2 ASN A 771     -70.229  -3.796 -29.871  1.00 39.17           N
ANISOU  555  ND2 ASN A 771     5853   4960   4071  -1094    441     64       N
ATOM    556  N   PRO A 772     -68.748  -0.979 -27.521  1.00 36.81           N
ANISOU  556  N   PRO A 772     5275   4667   4044   -739    401     67       N
ATOM    557  CA  PRO A 772     -68.379  -0.706 -26.107  1.00 35.63           C
ANISOU  557  CA  PRO A 772     5055   4540   3944   -693    400     57       C
ATOM    558  C   PRO A 772     -67.398  -1.707 -25.485  1.00 37.70           C
ANISOU  558  C   PRO A 772     5389   4718   4218   -702    446     86       C
ATOM    559  O   PRO A 772     -66.814  -1.412 -24.451  1.00 36.18           O
ANISOU  559  O   PRO A 772     5142   4538   4068   -655    444     87       O
ATOM    560  CB  PRO A 772     -69.729  -0.732 -25.375  1.00 37.71           C
ANISOU  560  CB  PRO A 772     5220   4965   4142   -748    361     25       C
ATOM    561  CG  PRO A 772     -70.743  -0.400 -26.447  1.00 42.88           C
ANISOU  561  CG  PRO A 772     5844   5704   4743   -763    323     16       C
ATOM    562  CD  PRO A 772     -70.215  -1.078 -27.684  1.00 38.13           C
ANISOU  562  CD  PRO A 772     5380   4986   4123   -813    354     47       C
ATOM    563  N   HIS A 773     -67.225  -2.894 -26.089  1.00 35.53           N
ANISOU  563  N   HIS A 773     5244   4357   3897   -758    485    109       N
ATOM    564  CA  HIS A 773     -66.320  -3.887 -25.510  1.00 35.41           C
ANISOU  564  CA  HIS A 773     5316   4249   3888   -732    526    145       C
ATOM    565  C   HIS A 773     -65.076  -4.155 -26.342  1.00 40.29           C
ANISOU  565  C   HIS A 773     6013   4747   4549   -646    582    163       C
ATOM    566  O   HIS A 773     -64.412  -5.179 -26.171  1.00 41.07           O
ANISOU  566  O   HIS A 773     6215   4753   4636   -607    624    192       O
ATOM    567  CB  HIS A 773     -67.086  -5.174 -25.168  1.00 35.94           C
ANISOU  567  CB  HIS A 773     5496   4299   3858   -855    534    158       C
ATOM    568  CG  HIS A 773     -68.069  -4.895 -24.072  1.00 38.67           C
ANISOU  568  CG  HIS A 773     5734   4794   4163   -929    489    142       C
ATOM    569  ND1 HIS A 773     -69.443  -4.914 -24.305  1.00 40.45           N
ANISOU  569  ND1 HIS A 773     5920   5144   4304  -1060    463    107       N
ATOM    570  CD2 HIS A 773     -67.844  -4.401 -22.834  1.00 39.18           C
ANISOU  570  CD2 HIS A 773     5696   4932   4259   -882    465    144       C
ATOM    571  CE1 HIS A 773     -69.999  -4.538 -23.169  1.00 39.27           C
ANISOU  571  CE1 HIS A 773     5652   5133   4137  -1082    434     90       C
ATOM    572  NE2 HIS A 773     -69.081  -4.186 -22.269  1.00 39.56           N
ANISOU  572  NE2 HIS A 773     5653   5136   4242   -979    434    108       N
ATOM    573  N   VAL A 774     -64.707  -3.187 -27.164  1.00 37.92           N
ANISOU  573  N   VAL A 774     5660   4454   4293   -605    585    146       N
ATOM    574  CA  VAL A 774     -63.525  -3.257 -28.021  1.00 39.23           C
ANISOU  574  CA  VAL A 774     5870   4545   4491   -535    644    152       C
ATOM    575  C   VAL A 774     -62.915  -1.860 -27.983  1.00 41.19           C
ANISOU  575  C   VAL A 774     5998   4847   4804   -490    628    144       C
ATOM    576  O   VAL A 774     -63.662  -0.873 -27.957  1.00 39.57           O
ANISOU  576  O   VAL A 774     5739   4692   4605   -521    578    128       O
ATOM    577  CB  VAL A 774     -63.948  -3.688 -29.468  1.00 44.00           C
ANISOU  577  CB  VAL A 774     6593   5091   5035   -600    676    135       C
ATOM    578  CG1 VAL A 774     -62.812  -3.569 -30.430  1.00 45.12           C
ANISOU  578  CG1 VAL A 774     6762   5181   5201   -538    742    131       C
ATOM    579  CG2 VAL A 774     -64.505  -5.115 -29.494  1.00 44.68           C
ANISOU  579  CG2 VAL A 774     6830   5104   5042   -673    701    134       C
ATOM    580  N   CYS A 775     -61.577  -1.783 -27.949  1.00 38.62           N
ANISOU  580  N   CYS A 775     5636   4518   4520   -418    672    154       N
ATOM    581  CA  CYS A 775     -60.798  -0.530 -27.978  1.00 39.36           C
ANISOU  581  CA  CYS A 775     5634   4660   4659   -410    671    144       C
ATOM    582  C   CYS A 775     -60.626  -0.049 -29.422  1.00 42.34           C
ANISOU  582  C   CYS A 775     6066   5000   5023   -444    707    136       C
ATOM    583  O   CYS A 775     -60.143  -0.811 -30.257  1.00 43.23           O
ANISOU  583  O   CYS A 775     6242   5074   5111   -423    770    136       O
ATOM    584  CB  CYS A 775     -59.434  -0.744 -27.332  1.00 41.48           C
ANISOU  584  CB  CYS A 775     5819   4986   4957   -338    703    158       C
ATOM    585  SG  CYS A 775     -59.484  -1.008 -25.539  1.00 45.98           S
ANISOU  585  SG  CYS A 775     6309   5628   5533   -309    648    177       S
ATOM    586  N   ARG A 776     -60.983   1.202 -29.701  1.00 37.71           N
ANISOU  586  N   ARG A 776     5468   4417   4444   -489    670    129       N
ATOM    587  CA  ARG A 776     -60.852   1.847 -31.016  1.00 39.11           C
ANISOU  587  CA  ARG A 776     5708   4557   4597   -533    693    134       C
ATOM    588  C   ARG A 776     -59.644   2.817 -31.005  1.00 44.25           C
ANISOU  588  C   ARG A 776     6306   5233   5272   -560    726    131       C
ATOM    589  O   ARG A 776     -59.231   3.321 -29.948  1.00 43.01           O
ANISOU  589  O   ARG A 776     6068   5122   5152   -558    708    118       O
ATOM    590  CB  ARG A 776     -62.143   2.658 -31.293  1.00 43.23           C
ANISOU  590  CB  ARG A 776     6270   5059   5097   -555    619    141       C
ATOM    591  CG  ARG A 776     -62.268   3.253 -32.688  1.00 59.35           C
ANISOU  591  CG  ARG A 776     8399   7058   7094   -597    622    165       C
ATOM    592  CD  ARG A 776     -63.560   4.035 -32.873  1.00 58.75           C
ANISOU  592  CD  ARG A 776     8350   6978   6995   -579    537    182       C
ATOM    593  NE  ARG A 776     -63.555   5.258 -32.083  1.00 68.98           N
ANISOU  593  NE  ARG A 776     9623   8249   8339   -544    501    175       N
ATOM    594  CZ  ARG A 776     -63.023   6.407 -32.489  1.00 81.07           C
ANISOU  594  CZ  ARG A 776    11224   9708   9873   -567    507    194       C
ATOM    595  NH1 ARG A 776     -62.467   6.505 -33.691  1.00 68.83           N
ANISOU  595  NH1 ARG A 776     9755   8120   8276   -630    545    227       N
ATOM    596  NH2 ARG A 776     -63.050   7.469 -31.697  1.00 62.95           N
ANISOU  596  NH2 ARG A 776     8934   7370   7616   -541    480    176       N
ATOM    597  N   LEU A 777     -59.106   3.100 -32.197  1.00 42.04           N
ANISOU  597  N   LEU A 777     6079   4936   4959   -609    776    139       N
ATOM    598  CA  LEU A 777     -58.054   4.079 -32.371  1.00 42.20           C
ANISOU  598  CA  LEU A 777     6069   4986   4978   -678    813    136       C
ATOM    599  C   LEU A 777     -58.681   5.486 -32.378  1.00 45.35           C
ANISOU  599  C   LEU A 777     6543   5310   5377   -733    752    149       C
ATOM    600  O   LEU A 777     -59.571   5.757 -33.174  1.00 46.21           O
ANISOU  600  O   LEU A 777     6754   5350   5454   -733    716    176       O
ATOM    601  CB  LEU A 777     -57.330   3.805 -33.698  1.00 42.82           C
ANISOU  601  CB  LEU A 777     6188   5080   5002   -721    897    139       C
ATOM    602  CG  LEU A 777     -56.137   4.698 -34.013  1.00 46.78           C
ANISOU  602  CG  LEU A 777     6652   5642   5479   -824    953    135       C
ATOM    603  CD1 LEU A 777     -54.938   4.385 -33.098  1.00 45.70           C
ANISOU  603  CD1 LEU A 777     6346   5647   5370   -798    995    108       C
ATOM    604  CD2 LEU A 777     -55.777   4.599 -35.481  1.00 47.50           C
ANISOU  604  CD2 LEU A 777     6816   5733   5497   -886   1025    141       C
ATOM    605  N   LEU A 778     -58.226   6.372 -31.493  1.00 42.36           N
ANISOU  605  N   LEU A 778     6123   4945   5026   -774    739    130       N
ATOM    606  CA  LEU A 778     -58.705   7.760 -31.466  1.00 42.63           C
ANISOU  606  CA  LEU A 778     6261   4879   5057   -818    693    135       C
ATOM    607  C   LEU A 778     -58.064   8.547 -32.637  1.00 48.72           C
ANISOU  607  C   LEU A 778     7140   5599   5772   -935    738    165       C
ATOM    608  O   LEU A 778     -58.739   9.344 -33.298  1.00 48.59           O
ANISOU  608  O   LEU A 778     7269   5467   5727   -940    700    202       O
ATOM    609  CB  LEU A 778     -58.428   8.421 -30.105  1.00 42.73           C
ANISOU  609  CB  LEU A 778     6219   4911   5104   -843    674     92       C
ATOM    610  CG  LEU A 778     -58.978   7.664 -28.867  1.00 45.73           C
ANISOU  610  CG  LEU A 778     6492   5359   5526   -747    635     65       C
ATOM    611  CD1 LEU A 778     -58.739   8.447 -27.602  1.00 45.51           C
ANISOU  611  CD1 LEU A 778     6429   5348   5514   -787    616     17       C
ATOM    612  CD2 LEU A 778     -60.470   7.346 -29.007  1.00 48.30           C
ANISOU  612  CD2 LEU A 778     6859   5638   5854   -646    577     78       C
ATOM    613  N   GLY A 779     -56.789   8.266 -32.904  1.00 44.08           N
ANISOU  613  N   GLY A 779     6475   5112   5160  -1019    818    153       N
ATOM    614  CA  GLY A 779     -56.063   8.851 -34.019  1.00 44.98           C
ANISOU  614  CA  GLY A 779     6670   5218   5205  -1154    877    176       C
ATOM    615  C   GLY A 779     -54.609   8.450 -34.078  1.00 49.10           C
ANISOU  615  C   GLY A 779     7049   5910   5699  -1234    971    146       C
ATOM    616  O   GLY A 779     -54.130   7.681 -33.242  1.00 47.91           O
ANISOU  616  O   GLY A 779     6734   5884   5587  -1161    984    114       O
ATOM    617  N   ILE A 780     -53.903   8.967 -35.075  1.00 48.22           N
ANISOU  617  N   ILE A 780     6994   5817   5509  -1378   1036    161       N
ATOM    618  CA  ILE A 780     -52.465   8.742 -35.240  1.00 49.59           C
ANISOU  618  CA  ILE A 780     7018   6187   5637  -1476   1135    128       C
ATOM    619  C   ILE A 780     -51.751  10.081 -35.330  1.00 52.47           C
ANISOU  619  C   ILE A 780     7449   6554   5933  -1711   1163    129       C
ATOM    620  O   ILE A 780     -52.311  11.058 -35.824  1.00 51.49           O
ANISOU  620  O   ILE A 780     7538   6251   5775  -1799   1130    171       O
ATOM    621  CB  ILE A 780     -52.060   7.805 -36.432  1.00 53.95           C
ANISOU  621  CB  ILE A 780     7536   6827   6136  -1441   1224    125       C
ATOM    622  CG1 ILE A 780     -52.441   8.395 -37.799  1.00 56.08           C
ANISOU  622  CG1 ILE A 780     8002   6983   6322  -1552   1238    171       C
ATOM    623  CG2 ILE A 780     -52.588   6.390 -36.267  1.00 56.10           C
ANISOU  623  CG2 ILE A 780     7753   7099   6465  -1227   1213    112       C
ATOM    624  CD1 ILE A 780     -51.810   7.662 -39.048  1.00 70.38           C
ANISOU  624  CD1 ILE A 780     9780   8911   8050  -1574   1350    154       C
ATOM    625  N   CYS A 781     -50.505  10.109 -34.905  1.00 51.24           N
ANISOU  625  N   CYS A 781     7117   6606   5745  -1818   1225     87       N
ATOM    626  CA  CYS A 781     -49.674  11.297 -35.061  1.00 52.94           C
ANISOU  626  CA  CYS A 781     7383   6862   5871  -2090   1270     80       C
ATOM    627  C   CYS A 781     -48.491  10.901 -35.923  1.00 56.66           C
ANISOU  627  C   CYS A 781     7706   7569   6251  -2190   1388     61       C
ATOM    628  O   CYS A 781     -47.810   9.916 -35.629  1.00 54.94           O
ANISOU  628  O   CYS A 781     7246   7576   6052  -2073   1431     22       O
ATOM    629  CB  CYS A 781     -49.236  11.868 -33.716  1.00 54.49           C
ANISOU  629  CB  CYS A 781     7494   7127   6082  -2182   1236     35       C
ATOM    630  SG  CYS A 781     -48.192  13.340 -33.852  1.00 61.63           S
ANISOU  630  SG  CYS A 781     8483   8079   6856  -2568   1296     15       S
ATOM    631  N   LEU A 782     -48.282  11.641 -37.015  1.00 56.34           N
ANISOU  631  N   LEU A 782     7821   7477   6108  -2388   1441     91       N
ATOM    632  CA  LEU A 782     -47.199  11.400 -37.948  1.00 59.41           C
ANISOU  632  CA  LEU A 782     8091   8093   6390  -2514   1565     70       C
ATOM    633  C   LEU A 782     -46.063  12.342 -37.608  1.00 68.77           C
ANISOU  633  C   LEU A 782     9200   9451   7479  -2813   1618     37       C
ATOM    634  O   LEU A 782     -46.034  13.473 -38.090  1.00 71.89           O
ANISOU  634  O   LEU A 782     9809   9725   7782  -3067   1631     70       O
ATOM    635  CB  LEU A 782     -47.628  11.607 -39.419  1.00 60.15           C
ANISOU  635  CB  LEU A 782     8402   8049   6401  -2583   1599    124       C
ATOM    636  CG  LEU A 782     -48.793  10.802 -40.010  1.00 63.58           C
ANISOU  636  CG  LEU A 782     8948   8318   6892  -2350   1551    160       C
ATOM    637  CD1 LEU A 782     -48.863  11.068 -41.499  1.00 65.66           C
ANISOU  637  CD1 LEU A 782     9384   8530   7033  -2478   1604    206       C
ATOM    638  CD2 LEU A 782     -48.652   9.287 -39.755  1.00 61.15           C
ANISOU  638  CD2 LEU A 782     8421   8158   6656  -2099   1583    104       C
ATOM    639  N   THR A 783     -45.164  11.892 -36.743  1.00 66.33           N
ANISOU  639  N   THR A 783     8599   9421   7183  -2787   1641    -22       N
ATOM    640  CA  THR A 783     -43.983  12.640 -36.322  1.00 69.75           C
ANISOU  640  CA  THR A 783     8895  10096   7512  -3076   1692    -66       C
ATOM    641  C   THR A 783     -42.799  11.873 -36.910  1.00 79.59           C
ANISOU  641  C   THR A 783     9846  11716   8678  -3073   1815   -109       C
ATOM    642  O   THR A 783     -43.023  11.066 -37.813  1.00 80.30           O
ANISOU  642  O   THR A 783     9943  11788   8781  -2901   1864    -99       O
ATOM    643  CB  THR A 783     -43.983  12.844 -34.787  1.00 74.93           C
ANISOU  643  CB  THR A 783     9454  10785   8231  -3056   1606    -98       C
ATOM    644  OG1 THR A 783     -44.774  11.829 -34.138  1.00 76.42           O
ANISOU  644  OG1 THR A 783     9583  10890   8562  -2708   1526    -87       O
ATOM    645  CG2 THR A 783     -44.537  14.191 -34.407  1.00 74.47           C
ANISOU  645  CG2 THR A 783     9689  10450   8155  -3266   1545    -83       C
ATOM    646  N   SER A 784     -41.555  12.098 -36.436  1.00 79.29           N
ANISOU  646  N   SER A 784     9544  12031   8550  -3255   1869   -163       N
ATOM    647  CA  SER A 784     -40.410  11.310 -36.908  1.00 80.94           C
ANISOU  647  CA  SER A 784     9427  12642   8686  -3207   1987   -212       C
ATOM    648  C   SER A 784     -40.724   9.826 -36.624  1.00 83.19           C
ANISOU  648  C   SER A 784     9561  12946   9102  -2764   1961   -216       C
ATOM    649  O   SER A 784     -40.427   8.961 -37.447  1.00 84.27           O
ANISOU  649  O   SER A 784     9600  13198   9221  -2602   2052   -236       O
ATOM    650  CB  SER A 784     -39.123  11.743 -36.210  1.00 87.23           C
ANISOU  650  CB  SER A 784     9930  13841   9374  -3440   2022   -268       C
ATOM    651  OG  SER A 784     -39.299  11.861 -34.807  1.00 96.96           O
ANISOU  651  OG  SER A 784    11101  15061  10679  -3387   1908   -272       O
ATOM    652  N   THR A 785     -41.438   9.575 -35.507  1.00 76.66           N
ANISOU  652  N   THR A 785     8769  11957   8400  -2579   1838   -194       N
ATOM    653  CA  THR A 785     -41.929   8.273 -35.048  1.00 74.74           C
ANISOU  653  CA  THR A 785     8454  11658   8285  -2187   1789   -183       C
ATOM    654  C   THR A 785     -43.462   8.313 -35.072  1.00 74.19           C
ANISOU  654  C   THR A 785     8708  11159   8321  -2084   1695   -132       C
ATOM    655  O   THR A 785     -44.056   9.236 -34.506  1.00 74.14           O
ANISOU  655  O   THR A 785     8868  10965   8337  -2223   1612   -111       O
ATOM    656  CB  THR A 785     -41.459   7.981 -33.597  1.00 83.10           C
ANISOU  656  CB  THR A 785     9268  12925   9381  -2085   1716   -195       C
ATOM    657  OG1 THR A 785     -41.993   8.975 -32.722  1.00 81.39           O
ANISOU  657  OG1 THR A 785     9199  12542   9183  -2268   1618   -182       O
ATOM    658  CG2 THR A 785     -39.936   7.913 -33.456  1.00 85.14           C
ANISOU  658  CG2 THR A 785     9160  13661   9528  -2164   1794   -243       C
ATOM    659  N   VAL A 786     -44.098   7.316 -35.698  1.00 66.75           N
ANISOU  659  N   VAL A 786     7850  10075   7437  -1841   1710   -117       N
ATOM    660  CA  VAL A 786     -45.560   7.215 -35.746  1.00 63.07           C
ANISOU  660  CA  VAL A 786     7651   9253   7060  -1732   1622    -72       C
ATOM    661  C   VAL A 786     -46.111   6.853 -34.350  1.00 61.94           C
ANISOU  661  C   VAL A 786     7467   9042   7024  -1562   1510    -60       C
ATOM    662  O   VAL A 786     -45.575   5.965 -33.680  1.00 62.21           O
ANISOU  662  O   VAL A 786     7297   9251   7089  -1377   1513    -74       O
ATOM    663  CB  VAL A 786     -46.033   6.262 -36.879  1.00 66.48           C
ANISOU  663  CB  VAL A 786     8186   9579   7495  -1568   1678    -70       C
ATOM    664  CG1 VAL A 786     -47.491   5.835 -36.716  1.00 63.51           C
ANISOU  664  CG1 VAL A 786     8014   8906   7213  -1411   1580    -31       C
ATOM    665  CG2 VAL A 786     -45.821   6.912 -38.239  1.00 67.47           C
ANISOU  665  CG2 VAL A 786     8431   9699   7507  -1784   1762    -67       C
ATOM    666  N   GLN A 787     -47.133   7.594 -33.897  1.00 58.58           N
ANISOU  666  N   GLN A 787     7775   6461   8020   -997   2658   1236       N
ATOM    667  CA  GLN A 787     -47.760   7.364 -32.584  1.00 54.99           C
ANISOU  667  CA  GLN A 787     7173   6142   7579   -978   2359   1161       C
ATOM    668  C   GLN A 787     -49.236   7.018 -32.721  1.00 54.55           C
ANISOU  668  C   GLN A 787     7386   6057   7285   -899   2209   1019       C
ATOM    669  O   GLN A 787     -49.939   7.698 -33.462  1.00 53.87           O
ANISOU  669  O   GLN A 787     7571   5862   7034   -931   2169    966       O
ATOM    670  CB  GLN A 787     -47.614   8.602 -31.677  1.00 55.70           C
ANISOU  670  CB  GLN A 787     7124   6286   7751  -1129   2123   1150       C
ATOM    671  CG  GLN A 787     -46.175   9.060 -31.475  1.00 60.18           C
ANISOU  671  CG  GLN A 787     7412   6886   8566  -1245   2221   1303       C
ATOM    672  CD  GLN A 787     -46.114  10.313 -30.657  1.00 71.54           C
ANISOU  672  CD  GLN A 787     8782   8356  10046  -1420   1982   1275       C
ATOM    673  OE1 GLN A 787     -46.019  10.270 -29.437  1.00 68.87           O
ANISOU  673  OE1 GLN A 787     8254   8135   9778  -1483   1772   1268       O
ATOM    674  NE2 GLN A 787     -46.159  11.454 -31.304  1.00 68.26           N
ANISOU  674  NE2 GLN A 787     8541   7821   9574  -1513   2010   1259       N
ATOM    675  N   LEU A 788     -49.709   5.990 -31.986  1.00 50.48           N
ANISOU  675  N   LEU A 788     6782   5634   6764   -805   2114    974       N
ATOM    676  CA  LEU A 788     -51.128   5.603 -31.948  1.00 48.26           C
ANISOU  676  CA  LEU A 788     6701   5342   6294   -737   1950    850       C
ATOM    677  C   LEU A 788     -51.738   6.213 -30.691  1.00 51.26           C
ANISOU  677  C   LEU A 788     6968   5810   6699   -787   1667    772       C
ATOM    678  O   LEU A 788     -51.186   6.034 -29.602  1.00 50.60           O
ANISOU  678  O   LEU A 788     6632   5846   6748   -816   1597    803       O
ATOM    679  CB  LEU A 788     -51.353   4.076 -31.914  1.00 47.60           C
ANISOU  679  CB  LEU A 788     6617   5290   6180   -609   2033    842       C
ATOM    680  CG  LEU A 788     -50.779   3.179 -33.025  1.00 54.73           C
ANISOU  680  CG  LEU A 788     7646   6092   7057   -541   2354    902       C
ATOM    681  CD1 LEU A 788     -51.552   1.862 -33.104  1.00 53.85           C
ANISOU  681  CD1 LEU A 788     7662   5971   6828   -434   2362    840       C
ATOM    682  CD2 LEU A 788     -50.749   3.860 -34.395  1.00 56.13           C
ANISOU  682  CD2 LEU A 788     8121   6115   7089   -605   2500    910       C
ATOM    683  N   ILE A 789     -52.852   6.950 -30.845  1.00 47.13           N
ANISOU  683  N   ILE A 789     6636   5218   6055   -804   1512    681       N
ATOM    684  CA  ILE A 789     -53.559   7.585 -29.728  1.00 45.43           C
ANISOU  684  CA  ILE A 789     6359   5047   5855   -842   1286    590       C
ATOM    685  C   ILE A 789     -54.799   6.760 -29.440  1.00 46.68           C
ANISOU  685  C   ILE A 789     6583   5231   5923   -739   1179    507       C
ATOM    686  O   ILE A 789     -55.652   6.551 -30.313  1.00 45.27           O
ANISOU  686  O   ILE A 789     6606   4965   5629   -683   1171    490       O
ATOM    687  CB  ILE A 789     -53.793   9.121 -29.912  1.00 48.71           C
ANISOU  687  CB  ILE A 789     6884   5355   6271   -938   1209    562       C
ATOM    688  CG1 ILE A 789     -52.438   9.898 -30.002  1.00 50.11           C
ANISOU  688  CG1 ILE A 789     6952   5525   6562  -1064   1308    650       C
ATOM    689  CG2 ILE A 789     -54.645   9.700 -28.766  1.00 47.06           C
ANISOU  689  CG2 ILE A 789     6645   5161   6075   -960   1019    450       C
ATOM    690  CD1 ILE A 789     -51.853   9.999 -31.323  1.00 54.02           C
ANISOU  690  CD1 ILE A 789     7568   5925   7033  -1073   1502    742       C
ATOM    691  N   MET A 790     -54.819   6.178 -28.240  1.00 41.24           N
ANISOU  691  N   MET A 790     5721   4665   5284   -723   1100    475       N
ATOM    692  CA  MET A 790     -55.875   5.260 -27.821  1.00 39.41           C
ANISOU  692  CA  MET A 790     5512   4474   4986   -631   1017    407       C
ATOM    693  C   MET A 790     -56.462   5.738 -26.509  1.00 43.82           C
ANISOU  693  C   MET A 790     5995   5086   5567   -671    860    316       C
ATOM    694  O   MET A 790     -55.918   6.656 -25.896  1.00 43.41           O
ANISOU  694  O   MET A 790     5875   5046   5572   -780    821    308       O
ATOM    695  CB  MET A 790     -55.280   3.840 -27.668  1.00 40.86           C
ANISOU  695  CB  MET A 790     5578   4748   5199   -562   1118    469       C
ATOM    696  CG  MET A 790     -54.361   3.467 -28.841  1.00 44.84           C
ANISOU  696  CG  MET A 790     6133   5189   5716   -538   1337    566       C
ATOM    697  SD  MET A 790     -53.401   1.956 -28.673  1.00 48.43           S
ANISOU  697  SD  MET A 790     6413   5713   6274   -452   1512    667       S
ATOM    698  CE  MET A 790     -52.223   2.429 -27.324  1.00 45.23           C
ANISOU  698  CE  MET A 790     5663   5449   6072   -552   1422    756       C
ATOM    699  N   GLN A 791     -57.575   5.133 -26.084  1.00 39.72           N
ANISOU  699  N   GLN A 791     5503   4587   5001   -598    783    246       N
ATOM    700  CA  GLN A 791     -58.226   5.502 -24.833  1.00 39.53           C
ANISOU  700  CA  GLN A 791     5433   4598   4988   -629    675    150       C
ATOM    701  C   GLN A 791     -57.382   5.019 -23.654  1.00 41.26           C
ANISOU  701  C   GLN A 791     5486   4959   5231   -695    653    172       C
ATOM    702  O   GLN A 791     -56.880   3.894 -23.688  1.00 39.46           O
ANISOU  702  O   GLN A 791     5167   4813   5014   -646    699    246       O
ATOM    703  CB  GLN A 791     -59.626   4.850 -24.764  1.00 40.04           C
ANISOU  703  CB  GLN A 791     5554   4646   5014   -528    621     90       C
ATOM    704  CG  GLN A 791     -60.418   5.158 -23.484  1.00 44.01           C
ANISOU  704  CG  GLN A 791     6023   5168   5532   -547    555    -15       C
ATOM    705  CD  GLN A 791     -61.754   4.450 -23.427  1.00 47.89           C
ANISOU  705  CD  GLN A 791     6535   5643   6016   -448    520    -54       C
ATOM    706  OE1 GLN A 791     -61.972   3.413 -24.049  1.00 43.95           O
ANISOU  706  OE1 GLN A 791     6053   5164   5481   -378    524     -6       O
ATOM    707  NE2 GLN A 791     -62.657   4.953 -22.606  1.00 42.80           N
ANISOU  707  NE2 GLN A 791     5892   4960   5412   -447    498   -143       N
ATOM    708  N   LEU A 792     -57.222   5.863 -22.614  1.00 40.22           N
ANISOU  708  N   LEU A 792     5328   4846   5106   -814    581    114       N
ATOM    709  CA  LEU A 792     -56.547   5.427 -21.378  1.00 40.18           C
ANISOU  709  CA  LEU A 792     5192   4978   5097   -906    514    139       C
ATOM    710  C   LEU A 792     -57.490   4.441 -20.688  1.00 43.26           C
ANISOU  710  C   LEU A 792     5588   5426   5424   -826    484     82       C
ATOM    711  O   LEU A 792     -58.678   4.734 -20.517  1.00 42.10           O
ANISOU  711  O   LEU A 792     5547   5208   5242   -782    480    -28       O
ATOM    712  CB  LEU A 792     -56.248   6.608 -20.426  1.00 40.84           C
ANISOU  712  CB  LEU A 792     5307   5047   5162  -1084    435     74       C
ATOM    713  CG  LEU A 792     -55.481   6.244 -19.137  1.00 45.10           C
ANISOU  713  CG  LEU A 792     5737   5726   5672  -1225    325    117       C
ATOM    714  CD1 LEU A 792     -54.014   5.968 -19.427  1.00 45.87           C
ANISOU  714  CD1 LEU A 792     5643   5906   5879  -1286    312    295       C
ATOM    715  CD2 LEU A 792     -55.646   7.315 -18.058  1.00 45.54           C
ANISOU  715  CD2 LEU A 792     5916   5744   5644  -1404    248     -2       C
ATOM    716  N   MET A 793     -56.974   3.263 -20.327  1.00 40.40           N
ANISOU  716  N   MET A 793     5101   5180   5070   -800    473    170       N
ATOM    717  CA  MET A 793     -57.738   2.215 -19.626  1.00 38.35           C
ANISOU  717  CA  MET A 793     4836   4984   4751   -736    445    137       C
ATOM    718  C   MET A 793     -57.078   2.216 -18.247  1.00 45.72           C
ANISOU  718  C   MET A 793     5692   6032   5650   -884    337    164       C
ATOM    719  O   MET A 793     -56.054   1.572 -18.074  1.00 46.10           O
ANISOU  719  O   MET A 793     5589   6173   5755   -909    304    303       O
ATOM    720  CB  MET A 793     -57.589   0.891 -20.393  1.00 38.89           C
ANISOU  720  CB  MET A 793     4848   5073   4857   -600    522    231       C
ATOM    721  CG  MET A 793     -58.164   0.969 -21.810  1.00 40.90           C
ANISOU  721  CG  MET A 793     5225   5205   5110   -498    609    208       C
ATOM    722  SD  MET A 793     -59.957   1.256 -21.887  1.00 42.93           S
ANISOU  722  SD  MET A 793     5629   5372   5311   -440    565     74       S
ATOM    723  CE  MET A 793     -60.519  -0.407 -21.637  1.00 38.38           C
ANISOU  723  CE  MET A 793     5022   4859   4701   -345    572     93       C
ATOM    724  N   PRO A 794     -57.554   3.061 -17.299  1.00 45.92           N
ANISOU  724  N   PRO A 794     5824   6035   5587  -1001    282     44       N
ATOM    725  CA  PRO A 794     -56.741   3.343 -16.097  1.00 48.18           C
ANISOU  725  CA  PRO A 794     6082   6411   5814  -1200    158     75       C
ATOM    726  C   PRO A 794     -56.424   2.185 -15.151  1.00 52.31           C
ANISOU  726  C   PRO A 794     6512   7075   6290  -1233     64    169       C
ATOM    727  O   PRO A 794     -55.489   2.322 -14.378  1.00 53.95           O
ANISOU  727  O   PRO A 794     6657   7366   6475  -1404    -70    255       O
ATOM    728  CB  PRO A 794     -57.514   4.464 -15.375  1.00 50.25           C
ANISOU  728  CB  PRO A 794     6540   6580   5970  -1306    165   -103       C
ATOM    729  CG  PRO A 794     -58.835   4.521 -16.006  1.00 52.49           C
ANISOU  729  CG  PRO A 794     6910   6750   6283  -1136    287   -209       C
ATOM    730  CD  PRO A 794     -58.724   3.962 -17.377  1.00 47.07           C
ANISOU  730  CD  PRO A 794     6130   6049   5703   -976    338   -113       C
ATOM    731  N   PHE A 795     -57.129   1.053 -15.238  1.00 47.24           N
ANISOU  731  N   PHE A 795     5854   6455   5641  -1084    118    172       N
ATOM    732  CA  PHE A 795     -56.861  -0.079 -14.363  1.00 46.65           C
ANISOU  732  CA  PHE A 795     5697   6501   5527  -1106     33    272       C
ATOM    733  C   PHE A 795     -55.940  -1.132 -15.023  1.00 50.79           C
ANISOU  733  C   PHE A 795     6016   7077   6203   -998     49    466       C
ATOM    734  O   PHE A 795     -55.694  -2.187 -14.434  1.00 50.96           O
ANISOU  734  O   PHE A 795     5948   7185   6230   -985    -10    577       O
ATOM    735  CB  PHE A 795     -58.182  -0.664 -13.833  1.00 47.05           C
ANISOU  735  CB  PHE A 795     5866   6539   5472  -1038     84    158       C
ATOM    736  CG  PHE A 795     -58.932   0.308 -12.948  1.00 48.95           C
ANISOU  736  CG  PHE A 795     6297   6728   5575  -1163     91    -13       C
ATOM    737  CD1 PHE A 795     -59.771   1.274 -13.499  1.00 50.44           C
ANISOU  737  CD1 PHE A 795     6594   6778   5791  -1109    202   -157       C
ATOM    738  CD2 PHE A 795     -58.743   0.304 -11.564  1.00 51.84           C
ANISOU  738  CD2 PHE A 795     6747   7167   5785  -1347     -9    -21       C
ATOM    739  CE1 PHE A 795     -60.425   2.207 -12.683  1.00 52.23           C
ANISOU  739  CE1 PHE A 795     6998   6928   5917  -1215    247   -315       C
ATOM    740  CE2 PHE A 795     -59.404   1.229 -10.747  1.00 55.04           C
ANISOU  740  CE2 PHE A 795     7365   7498   6050  -1472     37   -194       C
ATOM    741  CZ  PHE A 795     -60.244   2.170 -11.310  1.00 52.99           C
ANISOU  741  CZ  PHE A 795     7199   7088   5845  -1396    182   -343       C
ATOM    742  N   GLY A 796     -55.377  -0.790 -16.189  1.00 47.45           N
ANISOU  742  N   GLY A 796     5528   6594   5909   -931    139    515       N
ATOM    743  CA  GLY A 796     -54.430  -1.634 -16.921  1.00 46.98           C
ANISOU  743  CA  GLY A 796     5284   6549   6016   -827    210    692       C
ATOM    744  C   GLY A 796     -55.045  -2.892 -17.493  1.00 48.39           C
ANISOU  744  C   GLY A 796     5486   6692   6209   -638    333    693       C
ATOM    745  O   GLY A 796     -56.237  -2.904 -17.796  1.00 46.22           O
ANISOU  745  O   GLY A 796     5371   6352   5837   -569    384    550       O
ATOM    746  N   CYS A 797     -54.243  -3.951 -17.686  1.00 46.75           N
ANISOU  746  N   CYS A 797     5115   6510   6138   -553    386    862       N
ATOM    747  CA  CYS A 797     -54.785  -5.187 -18.255  1.00 46.79           C
ANISOU  747  CA  CYS A 797     5167   6459   6153   -381    516    860       C
ATOM    748  C   CYS A 797     -55.467  -6.059 -17.202  1.00 48.73           C
ANISOU  748  C   CYS A 797     5435   6772   6308   -382    420    848       C
ATOM    749  O   CYS A 797     -55.124  -5.995 -16.016  1.00 48.88           O
ANISOU  749  O   CYS A 797     5379   6895   6296   -504    260    912       O
ATOM    750  CB  CYS A 797     -53.745  -5.958 -19.065  1.00 49.26           C
ANISOU  750  CB  CYS A 797     5335   6724   6658   -265    677   1024       C
ATOM    751  SG  CYS A 797     -52.515  -6.821 -18.070  1.00 56.09           S
ANISOU  751  SG  CYS A 797     5906   7695   7711   -283    584   1282       S
ATOM    752  N   LEU A 798     -56.475  -6.827 -17.639  1.00 44.19           N
ANISOU  752  N   LEU A 798     4985   6132   5672   -267    509    763       N
ATOM    753  CA  LEU A 798     -57.270  -7.709 -16.790  1.00 42.50           C
ANISOU  753  CA  LEU A 798     4813   5962   5374   -256    451    740       C
ATOM    754  C   LEU A 798     -56.421  -8.777 -16.138  1.00 46.70           C
ANISOU  754  C   LEU A 798     5180   6559   6003   -236    410    931       C
ATOM    755  O   LEU A 798     -56.641  -9.083 -14.967  1.00 45.89           O
ANISOU  755  O   LEU A 798     5071   6543   5822   -314    282    957       O
ATOM    756  CB  LEU A 798     -58.457  -8.303 -17.571  1.00 40.60           C
ANISOU  756  CB  LEU A 798     4728   5623   5076   -145    555    626       C
ATOM    757  CG  LEU A 798     -59.607  -8.962 -16.770  1.00 42.51           C
ANISOU  757  CG  LEU A 798     5044   5893   5216   -149    505    558       C
ATOM    758  CD1 LEU A 798     -60.058  -8.112 -15.524  1.00 39.60           C
ANISOU  758  CD1 LEU A 798     4706   5604   4734   -289    385    477       C
ATOM    759  CD2 LEU A 798     -60.762  -9.256 -17.672  1.00 42.08           C
ANISOU  759  CD2 LEU A 798     5130   5734   5124    -71    581    449       C
ATOM    760  N   LEU A 799     -55.409  -9.301 -16.861  1.00 43.95           N
ANISOU  760  N   LEU A 799     4699   6164   5837   -138    525   1077       N
ATOM    761  CA  LEU A 799     -54.489 -10.291 -16.285  1.00 44.67           C
ANISOU  761  CA  LEU A 799     4592   6301   6080   -102    493   1297       C
ATOM    762  C   LEU A 799     -53.845  -9.777 -14.975  1.00 50.13           C
ANISOU  762  C   LEU A 799     5150   7136   6761   -280    250   1412       C
ATOM    763  O   LEU A 799     -53.917 -10.466 -13.958  1.00 50.41           O
ANISOU  763  O   LEU A 799     5152   7244   6759   -320    123   1500       O
ATOM    764  CB  LEU A 799     -53.392 -10.701 -17.278  1.00 45.32           C
ANISOU  764  CB  LEU A 799     4527   6293   6400     26    684   1443       C
ATOM    765  CG  LEU A 799     -52.414 -11.763 -16.740  1.00 50.85           C
ANISOU  765  CG  LEU A 799     4987   7016   7316     88    669   1700       C
ATOM    766  CD1 LEU A 799     -53.160 -13.082 -16.384  1.00 50.09           C
ANISOU  766  CD1 LEU A 799     4980   6888   7164    179    692   1695       C
ATOM    767  CD2 LEU A 799     -51.249 -11.993 -17.719  1.00 51.93           C
ANISOU  767  CD2 LEU A 799     4952   7049   7728    214    895   1851       C
ATOM    768  N   ASP A 800     -53.226  -8.574 -15.007  1.00 47.22           N
ANISOU  768  N   ASP A 800     4725   6803   6413   -402    179   1415       N
ATOM    769  CA  ASP A 800     -52.590  -7.979 -13.825  1.00 47.56           C
ANISOU  769  CA  ASP A 800     4673   6971   6424   -610    -70   1517       C
ATOM    770  C   ASP A 800     -53.638  -7.615 -12.778  1.00 49.28           C
ANISOU  770  C   ASP A 800     5109   7246   6368   -749   -203   1352       C
ATOM    771  O   ASP A 800     -53.372  -7.717 -11.590  1.00 49.33           O
ANISOU  771  O   ASP A 800     5094   7353   6296   -901   -403   1446       O
ATOM    772  CB  ASP A 800     -51.806  -6.724 -14.211  1.00 49.34           C
ANISOU  772  CB  ASP A 800     4825   7198   6723   -717    -95   1528       C
ATOM    773  CG  ASP A 800     -50.610  -6.974 -15.107  1.00 61.65           C
ANISOU  773  CG  ASP A 800     6141   8708   8576   -610     38   1719       C
ATOM    774  OD1 ASP A 800     -50.153  -6.011 -15.765  1.00 62.27           O
ANISOU  774  OD1 ASP A 800     6194   8750   8716   -653     97   1693       O
ATOM    775  OD2 ASP A 800     -50.129  -8.132 -15.154  1.00 63.79           O
ANISOU  775  OD2 ASP A 800     6248   8964   9027   -480    103   1897       O
ATOM    776  N   TYR A 801     -54.817  -7.171 -13.230  1.00 44.62           N
ANISOU  776  N   TYR A 801     4731   6584   5640   -704    -86   1115       N
ATOM    777  CA  TYR A 801     -55.913  -6.799 -12.350  1.00 44.04           C
ANISOU  777  CA  TYR A 801     4864   6532   5337   -809   -146    944       C
ATOM    778  C   TYR A 801     -56.371  -7.987 -11.493  1.00 47.17           C
ANISOU  778  C   TYR A 801     5285   6979   5659   -792   -192   1000       C
ATOM    779  O   TYR A 801     -56.470  -7.835 -10.274  1.00 46.81           O
ANISOU  779  O   TYR A 801     5320   7011   5455   -959   -335   1001       O
ATOM    780  CB  TYR A 801     -57.087  -6.171 -13.139  1.00 43.07           C
ANISOU  780  CB  TYR A 801     4914   6303   5149   -730      5    716       C
ATOM    781  CG  TYR A 801     -58.082  -5.484 -12.228  1.00 44.66           C
ANISOU  781  CG  TYR A 801     5305   6508   5157   -851    -30    542       C
ATOM    782  CD1 TYR A 801     -59.164  -6.179 -11.692  1.00 45.21           C
ANISOU  782  CD1 TYR A 801     5474   6577   5127   -815     11    469       C
ATOM    783  CD2 TYR A 801     -57.902  -4.156 -11.842  1.00 46.57           C
ANISOU  783  CD2 TYR A 801     5630   6744   5320  -1011    -88    456       C
ATOM    784  CE1 TYR A 801     -60.044  -5.573 -10.792  1.00 45.17           C
ANISOU  784  CE1 TYR A 801     5642   6563   4959   -926     18    316       C
ATOM    785  CE2 TYR A 801     -58.789  -3.531 -10.965  1.00 48.42           C
ANISOU  785  CE2 TYR A 801     6058   6958   5381  -1122    -81    292       C
ATOM    786  CZ  TYR A 801     -59.856  -4.248 -10.437  1.00 52.72           C
ANISOU  786  CZ  TYR A 801     6693   7500   5838  -1074    -16    224       C
ATOM    787  OH  TYR A 801     -60.711  -3.651  -9.545  1.00 51.94           O
ANISOU  787  OH  TYR A 801     6786   7367   5581  -1180     31     65       O
ATOM    788  N   VAL A 802     -56.608  -9.166 -12.110  1.00 44.24           N
ANISOU  788  N   VAL A 802     4864   6554   5389   -607    -70   1051       N
ATOM    789  CA  VAL A 802     -57.062 -10.356 -11.356  1.00 44.86           C
ANISOU  789  CA  VAL A 802     4968   6665   5410   -583   -102   1111       C
ATOM    790  C   VAL A 802     -55.977 -10.848 -10.375  1.00 51.25           C
ANISOU  790  C   VAL A 802     5626   7579   6269   -682   -292   1356       C
ATOM    791  O   VAL A 802     -56.309 -11.289  -9.266  1.00 51.01           O
ANISOU  791  O   VAL A 802     5672   7614   6096   -780   -405   1389       O
ATOM    792  CB  VAL A 802     -57.663 -11.516 -12.204  1.00 47.64           C
ANISOU  792  CB  VAL A 802     5336   6921   5845   -381     71   1096       C
ATOM    793  CG1 VAL A 802     -58.911 -11.067 -12.959  1.00 45.18           C
ANISOU  793  CG1 VAL A 802     5191   6522   5456   -326    198    870       C
ATOM    794  CG2 VAL A 802     -56.646 -12.129 -13.158  1.00 47.70           C
ANISOU  794  CG2 VAL A 802     5177   6865   6083   -237    172   1254       C
ATOM    795  N   ARG A 803     -54.689 -10.723 -10.760  1.00 48.83           N
ANISOU  795  N   ARG A 803     5103   7283   6165   -669   -334   1538       N
ATOM    796  CA  ARG A 803     -53.574 -11.103  -9.899  1.00 51.06           C
ANISOU  796  CA  ARG A 803     5199   7662   6542   -770   -543   1808       C
ATOM    797  C   ARG A 803     -53.478 -10.178  -8.684  1.00 57.30           C
ANISOU  797  C   ARG A 803     6093   8561   7115  -1051   -789   1788       C
ATOM    798  O   ARG A 803     -53.311 -10.660  -7.565  1.00 60.09           O
ANISOU  798  O   ARG A 803     6457   9000   7376  -1179   -982   1925       O
ATOM    799  CB  ARG A 803     -52.255 -11.052 -10.679  1.00 51.95           C
ANISOU  799  CB  ARG A 803     5034   7746   6958   -690   -505   2004       C
ATOM    800  CG  ARG A 803     -52.036 -12.265 -11.550  1.00 57.69           C
ANISOU  800  CG  ARG A 803     5633   8366   7920   -438   -292   2112       C
ATOM    801  CD  ARG A 803     -50.821 -12.086 -12.424  1.00 58.39           C
ANISOU  801  CD  ARG A 803     5470   8404   8311   -353   -190   2273       C
ATOM    802  NE  ARG A 803     -50.677 -13.232 -13.309  1.00 59.21           N
ANISOU  802  NE  ARG A 803     5499   8373   8625   -108     68   2347       N
ATOM    803  CZ  ARG A 803     -49.828 -13.304 -14.323  1.00 70.75           C
ANISOU  803  CZ  ARG A 803     6796   9736  10352     27    276   2445       C
ATOM    804  NH1 ARG A 803     -49.014 -12.290 -14.593  1.00 59.81           N
ANISOU  804  NH1 ARG A 803     5271   8382   9071    -60    245   2497       N
ATOM    805  NH2 ARG A 803     -49.779 -14.396 -15.073  1.00 58.01           N
ANISOU  805  NH2 ARG A 803     5166   7977   8899    242    535   2490       N
ATOM    806  N   GLU A 804     -53.589  -8.856  -8.907  1.00 52.98           N
ANISOU  806  N   GLU A 804     5650   8002   6478  -1157   -778   1620       N
ATOM    807  CA  GLU A 804     -53.460  -7.849  -7.851  1.00 54.49           C
ANISOU  807  CA  GLU A 804     5979   8269   6456  -1440   -984   1575       C
ATOM    808  C   GLU A 804     -54.690  -7.671  -6.961  1.00 58.64           C
ANISOU  808  C   GLU A 804     6815   8795   6671  -1546   -967   1364       C
ATOM    809  O   GLU A 804     -54.521  -7.362  -5.787  1.00 60.55           O
ANISOU  809  O   GLU A 804     7185   9110   6712  -1789  -1161   1394       O
ATOM    810  CB  GLU A 804     -53.034  -6.497  -8.439  1.00 55.76           C
ANISOU  810  CB  GLU A 804     6130   8395   6660  -1515   -966   1486       C
ATOM    811  CG  GLU A 804     -51.593  -6.510  -8.933  1.00 72.34           C
ANISOU  811  CG  GLU A 804     7918  10523   9046  -1504  -1045   1738       C
ATOM    812  CD  GLU A 804     -51.147  -5.430  -9.903  0.50 84.23           C
ANISOU  812  CD  GLU A 804     9363  11968  10672  -1499   -951   1675       C
ATOM    813  OE1 GLU A 804     -50.200  -5.697 -10.677  0.50 72.02           O
ANISOU  813  OE1 GLU A 804     7553  10405   9409  -1389   -891   1855       O
ATOM    814  OE2 GLU A 804     -51.714  -4.313  -9.871  0.50 71.56           O
ANISOU  814  OE2 GLU A 804     7972  10324   8892  -1606   -926   1456       O
ATOM    815  N   HIS A 805     -55.915  -7.848  -7.493  1.00 54.71           N
ANISOU  815  N   HIS A 805     6444   8211   6133  -1382   -739   1160       N
ATOM    816  CA  HIS A 805     -57.139  -7.605  -6.708  1.00 54.04           C
ANISOU  816  CA  HIS A 805     6634   8106   5792  -1468   -676    955       C
ATOM    817  C   HIS A 805     -57.918  -8.844  -6.349  1.00 57.15           C
ANISOU  817  C   HIS A 805     7071   8504   6139  -1372   -610    974       C
ATOM    818  O   HIS A 805     -59.078  -8.731  -5.944  1.00 57.72           O
ANISOU  818  O   HIS A 805     7340   8536   6054  -1389   -491    794       O
ATOM    819  CB  HIS A 805     -58.042  -6.600  -7.436  1.00 53.23           C
ANISOU  819  CB  HIS A 805     6654   7894   5678  -1398   -479    699       C
ATOM    820  CG  HIS A 805     -57.397  -5.265  -7.598  1.00 57.62           C
ANISOU  820  CG  HIS A 805     7223   8435   6234  -1530   -541    655       C
ATOM    821  ND1 HIS A 805     -56.721  -4.925  -8.761  1.00 58.88           N
ANISOU  821  ND1 HIS A 805     7209   8559   6603  -1425   -505    710       N
ATOM    822  CD2 HIS A 805     -57.286  -4.250  -6.714  1.00 61.19           C
ANISOU  822  CD2 HIS A 805     7856   8897   6497  -1771   -634    571       C
ATOM    823  CE1 HIS A 805     -56.260  -3.702  -8.563  1.00 59.60           C
ANISOU  823  CE1 HIS A 805     7365   8643   6639  -1598   -581    658       C
ATOM    824  NE2 HIS A 805     -56.565  -3.259  -7.340  1.00 61.58           N
ANISOU  824  NE2 HIS A 805     7833   8917   6649  -1813   -666    572       N
ATOM    825  N   LYS A 806     -57.283 -10.014  -6.458  1.00 53.20           N
ANISOU  825  N   LYS A 806     6385   8041   5789  -1275   -677   1199       N
ATOM    826  CA  LYS A 806     -57.847 -11.341  -6.201  1.00 53.50           C
ANISOU  826  CA  LYS A 806     6432   8073   5823  -1171   -625   1260       C
ATOM    827  C   LYS A 806     -58.751 -11.424  -4.950  1.00 60.82           C
ANISOU  827  C   LYS A 806     7605   9032   6470  -1326   -643   1165       C
ATOM    828  O   LYS A 806     -59.855 -11.949  -5.042  1.00 60.86           O
ANISOU  828  O   LYS A 806     7701   8983   6441  -1227   -479   1048       O
ATOM    829  CB  LYS A 806     -56.698 -12.371  -6.142  1.00 57.15           C
ANISOU  829  CB  LYS A 806     6662   8581   6471  -1120   -763   1567       C
ATOM    830  CG  LYS A 806     -57.018 -13.730  -5.507  1.00 70.44           C
ANISOU  830  CG  LYS A 806     8363  10277   8124  -1078   -786   1693       C
ATOM    831  CD  LYS A 806     -55.867 -14.752  -5.638  1.00 80.11           C
ANISOU  831  CD  LYS A 806     9323  11512   9601   -981   -887   2009       C
ATOM    832  CE  LYS A 806     -54.532 -14.340  -5.045  1.00 93.22           C
ANISOU  832  CE  LYS A 806    10825  13272  11321  -1150  -1162   2250       C
ATOM    833  NZ  LYS A 806     -53.680 -13.613  -6.031  1.00103.46           N
ANISOU  833  NZ  LYS A 806    11925  14542  12843  -1087  -1120   2274       N
ATOM    834  N   ASP A 807     -58.306 -10.869  -3.814  1.00 58.50           N
ANISOU  834  N   ASP A 807     7434   8819   5975  -1582   -831   1208       N
ATOM    835  CA  ASP A 807     -59.040 -10.915  -2.548  1.00 59.19           C
ANISOU  835  CA  ASP A 807     7792   8933   5766  -1763   -842   1129       C
ATOM    836  C   ASP A 807     -60.317 -10.053  -2.523  1.00 61.19           C
ANISOU  836  C   ASP A 807     8275   9097   5876  -1777   -607    820       C
ATOM    837  O   ASP A 807     -61.088 -10.139  -1.572  1.00 61.95           O
ANISOU  837  O   ASP A 807     8601   9189   5748  -1895   -541    729       O
ATOM    838  CB  ASP A 807     -58.095 -10.567  -1.382  1.00 63.81           C
ANISOU  838  CB  ASP A 807     8466   9620   6159  -2061  -1133   1281       C
ATOM    839  CG  ASP A 807     -56.901 -11.513  -1.266  1.00 79.13           C
ANISOU  839  CG  ASP A 807    10160  11645   8263  -2053  -1382   1627       C
ATOM    840  OD1 ASP A 807     -57.048 -12.715  -1.616  1.00 78.48           O
ANISOU  840  OD1 ASP A 807     9937  11542   8341  -1855  -1314   1743       O
ATOM    841  OD2 ASP A 807     -55.817 -11.051  -0.841  1.00 90.24           O
ANISOU  841  OD2 ASP A 807    11507  13127   9655  -2245  -1644   1790       O
ATOM    842  N   ASN A 808     -60.548  -9.248  -3.564  1.00 55.61           N
ANISOU  842  N   ASN A 808     7504   8312   5315  -1652   -469    672       N
ATOM    843  CA  ASN A 808     -61.740  -8.410  -3.666  1.00 54.60           C
ANISOU  843  CA  ASN A 808     7546   8082   5119  -1633   -242    406       C
ATOM    844  C   ASN A 808     -62.515  -8.685  -4.936  1.00 55.48           C
ANISOU  844  C   ASN A 808     7520   8105   5455  -1372    -58    329       C
ATOM    845  O   ASN A 808     -63.419  -7.920  -5.269  1.00 56.03           O
ANISOU  845  O   ASN A 808     7666   8080   5543  -1325    112    139       O
ATOM    846  CB  ASN A 808     -61.387  -6.919  -3.522  1.00 57.20           C
ANISOU  846  CB  ASN A 808     7995   8378   5359  -1792   -267    285       C
ATOM    847  CG  ASN A 808     -61.241  -6.509  -2.079  1.00 82.86           C
ANISOU  847  CG  ASN A 808    11517  11666   8298  -2086   -361    257       C
ATOM    848  OD1 ASN A 808     -62.212  -6.493  -1.303  1.00 79.30           O
ANISOU  848  OD1 ASN A 808    11298  11167   7666  -2154   -203    117       O
ATOM    849  ND2 ASN A 808     -60.016  -6.231  -1.678  1.00 69.68           N
ANISOU  849  ND2 ASN A 808     9831  10082   6563  -2277   -621    405       N
ATOM    850  N   ILE A 809     -62.190  -9.787  -5.638  1.00 49.68           N
ANISOU  850  N   ILE A 809     6595   7390   4893  -1209    -92    481       N
ATOM    851  CA  ILE A 809     -62.886 -10.150  -6.880  1.00 46.53           C
ANISOU  851  CA  ILE A 809     6095   6902   4682   -987     59    419       C
ATOM    852  C   ILE A 809     -63.920 -11.248  -6.606  1.00 49.17           C
ANISOU  852  C   ILE A 809     6470   7215   4997   -919    159    408       C
ATOM    853  O   ILE A 809     -63.556 -12.389  -6.299  1.00 47.82           O
ANISOU  853  O   ILE A 809     6247   7091   4832   -902     87    566       O
ATOM    854  CB  ILE A 809     -61.922 -10.487  -8.057  1.00 48.34           C
ANISOU  854  CB  ILE A 809     6124   7124   5118   -849     11    553       C
ATOM    855  CG1 ILE A 809     -61.113  -9.232  -8.468  1.00 48.23           C
ANISOU  855  CG1 ILE A 809     6074   7109   5142   -909    -44    529       C
ATOM    856  CG2 ILE A 809     -62.722 -11.029  -9.273  1.00 46.61           C
ANISOU  856  CG2 ILE A 809     5860   6806   5044   -649    158    493       C
ATOM    857  CD1 ILE A 809     -59.862  -9.527  -9.195  1.00 46.25           C
ANISOU  857  CD1 ILE A 809     5631   6879   5064   -840   -115    706       C
ATOM    858  N   GLY A 810     -65.194 -10.867  -6.699  1.00 44.98           N
ANISOU  858  N   GLY A 810     6022   6607   4463   -885    323    235       N
ATOM    859  CA  GLY A 810     -66.316 -11.767  -6.491  1.00 43.96           C
ANISOU  859  CA  GLY A 810     5920   6443   4338   -829    437    209       C
ATOM    860  C   GLY A 810     -66.797 -12.406  -7.782  1.00 46.36           C
ANISOU  860  C   GLY A 810     6102   6674   4838   -645    491    218       C
ATOM    861  O   GLY A 810     -66.342 -12.035  -8.873  1.00 43.19           O
ANISOU  861  O   GLY A 810     5618   6237   4554   -560    463    222       O
ATOM    862  N   SER A 811     -67.738 -13.369  -7.659  1.00 42.52           N
ANISOU  862  N   SER A 811     5624   6158   4374   -602    569    222       N
ATOM    863  CA  SER A 811     -68.324 -14.100  -8.788  1.00 41.36           C
ANISOU  863  CA  SER A 811     5397   5933   4385   -463    608    230       C
ATOM    864  C   SER A 811     -69.047 -13.191  -9.796  1.00 43.41           C
ANISOU  864  C   SER A 811     5625   6105   4764   -398    666    107       C
ATOM    865  O   SER A 811     -68.988 -13.458 -10.985  1.00 39.45           O
ANISOU  865  O   SER A 811     5073   5546   4370   -304    640    130       O
ATOM    866  CB  SER A 811     -69.258 -15.201  -8.297  1.00 41.82           C
ANISOU  866  CB  SER A 811     5481   5975   4434   -466    676    253       C
ATOM    867  OG  SER A 811     -70.326 -14.672  -7.531  1.00 45.85           O
ANISOU  867  OG  SER A 811     6054   6471   4897   -538    798    139       O
ATOM    868  N   GLN A 812     -69.719 -12.127  -9.320  1.00 41.39           N
ANISOU  868  N   GLN A 812     5414   5826   4488   -453    751    -15       N
ATOM    869  CA  GLN A 812     -70.426 -11.180 -10.192  1.00 40.89           C
ANISOU  869  CA  GLN A 812     5307   5669   4561   -390    799   -111       C
ATOM    870  C   GLN A 812     -69.493 -10.539 -11.201  1.00 42.86           C
ANISOU  870  C   GLN A 812     5528   5907   4849   -347    708    -93       C
ATOM    871  O   GLN A 812     -69.800 -10.521 -12.396  1.00 40.90           O
ANISOU  871  O   GLN A 812     5233   5588   4716   -264    684    -91       O
ATOM    872  CB  GLN A 812     -71.178 -10.093  -9.375  1.00 42.78           C
ANISOU  872  CB  GLN A 812     5603   5867   4783   -453    935   -239       C
ATOM    873  CG  GLN A 812     -72.104  -9.232 -10.232  1.00 47.43           C
ANISOU  873  CG  GLN A 812     6119   6341   5562   -372    992   -310       C
ATOM    874  CD  GLN A 812     -73.294 -10.017 -10.747  1.00 59.81           C
ANISOU  874  CD  GLN A 812     7586   7853   7288   -302   1016   -276       C
ATOM    875  OE1 GLN A 812     -74.255 -10.236 -10.024  1.00 51.68           O
ANISOU  875  OE1 GLN A 812     6540   6796   6298   -323   1147   -306       O
ATOM    876  NE2 GLN A 812     -73.257 -10.457 -12.017  1.00 47.18           N
ANISOU  876  NE2 GLN A 812     5926   6225   5777   -232    893   -211       N
ATOM    877  N   TYR A 813     -68.344 -10.054 -10.734  1.00 39.91           N
ANISOU  877  N   TYR A 813     5188   5601   4374   -419    650    -70       N
ATOM    878  CA  TYR A 813     -67.357  -9.420 -11.602  1.00 39.49           C
ANISOU  878  CA  TYR A 813     5101   5543   4362   -392    578    -42       C
ATOM    879  C   TYR A 813     -66.791 -10.364 -12.631  1.00 41.27           C
ANISOU  879  C   TYR A 813     5264   5758   4657   -296    531     66       C
ATOM    880  O   TYR A 813     -66.721 -10.008 -13.810  1.00 38.88           O
ANISOU  880  O   TYR A 813     4948   5389   4436   -230    529     54       O
ATOM    881  CB  TYR A 813     -66.232  -8.784 -10.785  1.00 42.26           C
ANISOU  881  CB  TYR A 813     5487   5973   4598   -513    510    -18       C
ATOM    882  CG  TYR A 813     -66.584  -7.400 -10.293  1.00 47.09           C
ANISOU  882  CG  TYR A 813     6188   6543   5161   -599    569   -154       C
ATOM    883  CD1 TYR A 813     -66.231  -6.270 -11.022  1.00 49.37           C
ANISOU  883  CD1 TYR A 813     6468   6777   5513   -588    557   -200       C
ATOM    884  CD2 TYR A 813     -67.262  -7.217  -9.091  1.00 50.10           C
ANISOU  884  CD2 TYR A 813     6682   6924   5431   -695    656   -239       C
ATOM    885  CE1 TYR A 813     -66.544  -4.988 -10.570  1.00 52.61           C
ANISOU  885  CE1 TYR A 813     6975   7127   5890   -665    626   -327       C
ATOM    886  CE2 TYR A 813     -67.564  -5.939  -8.617  1.00 52.55           C
ANISOU  886  CE2 TYR A 813     7103   7169   5696   -775    745   -375       C
ATOM    887  CZ  TYR A 813     -67.199  -4.826  -9.361  1.00 58.36           C
ANISOU  887  CZ  TYR A 813     7822   7843   6508   -757    726   -418       C
ATOM    888  OH  TYR A 813     -67.500  -3.561  -8.932  1.00 57.81           O
ANISOU  888  OH  TYR A 813     7871   7686   6409   -829    827   -552       O
ATOM    889  N   LEU A 814     -66.402 -11.576 -12.193  1.00 39.27           N
ANISOU  889  N   LEU A 814     4992   5557   4372   -292    506    173       N
ATOM    890  CA  LEU A 814     -65.822 -12.584 -13.082  1.00 38.30           C
ANISOU  890  CA  LEU A 814     4828   5403   4323   -196    499    278       C
ATOM    891  C   LEU A 814     -66.777 -12.970 -14.193  1.00 40.03           C
ANISOU  891  C   LEU A 814     5083   5516   4612   -118    546    226       C
ATOM    892  O   LEU A 814     -66.369 -12.970 -15.338  1.00 40.04           O
ANISOU  892  O   LEU A 814     5096   5452   4663    -57    556    243       O
ATOM    893  CB  LEU A 814     -65.349 -13.821 -12.296  1.00 38.02           C
ANISOU  893  CB  LEU A 814     4766   5422   4256   -202    474    408       C
ATOM    894  CG  LEU A 814     -64.068 -13.609 -11.482  1.00 42.49           C
ANISOU  894  CG  LEU A 814     5273   6089   4784   -275    381    524       C
ATOM    895  CD1 LEU A 814     -63.938 -14.639 -10.364  1.00 42.34           C
ANISOU  895  CD1 LEU A 814     5254   6133   4701   -322    331    641       C
ATOM    896  CD2 LEU A 814     -62.827 -13.652 -12.365  1.00 43.46           C
ANISOU  896  CD2 LEU A 814     5298   6189   5026   -199    374    631       C
ATOM    897  N   LEU A 815     -68.047 -13.250 -13.864  1.00 37.36           N
ANISOU  897  N   LEU A 815     4767   5153   4275   -135    573    167       N
ATOM    898  CA  LEU A 815     -69.050 -13.629 -14.856  1.00 36.35           C
ANISOU  898  CA  LEU A 815     4666   4927   4219    -90    581    135       C
ATOM    899  C   LEU A 815     -69.413 -12.476 -15.779  1.00 38.75           C
ANISOU  899  C   LEU A 815     4975   5167   4580    -78    558     66       C
ATOM    900  O   LEU A 815     -69.528 -12.700 -16.989  1.00 37.47           O
ANISOU  900  O   LEU A 815     4864   4924   4450    -44    528     78       O
ATOM    901  CB  LEU A 815     -70.278 -14.275 -14.214  1.00 36.51           C
ANISOU  901  CB  LEU A 815     4677   4939   4255   -120    611    116       C
ATOM    902  CG  LEU A 815     -70.005 -15.599 -13.437  1.00 41.06           C
ANISOU  902  CG  LEU A 815     5267   5558   4777   -131    629    202       C
ATOM    903  CD1 LEU A 815     -71.190 -15.978 -12.553  1.00 40.71           C
ANISOU  903  CD1 LEU A 815     5212   5522   4735   -183    681    174       C
ATOM    904  CD2 LEU A 815     -69.644 -16.770 -14.379  1.00 41.77           C
ANISOU  904  CD2 LEU A 815     5403   5573   4893    -69    621    274       C
ATOM    905  N   ASN A 816     -69.542 -11.239 -15.231  1.00 34.76           N
ANISOU  905  N   ASN A 816     4442   4685   4078   -115    572     -3       N
ATOM    906  CA  ASN A 816     -69.785 -10.048 -16.063  1.00 35.22           C
ANISOU  906  CA  ASN A 816     4502   4675   4204   -100    550    -54       C
ATOM    907  C   ASN A 816     -68.614  -9.826 -17.029  1.00 38.64           C
ANISOU  907  C   ASN A 816     4975   5095   4610    -74    518    -12       C
ATOM    908  O   ASN A 816     -68.864  -9.495 -18.184  1.00 38.11           O
ANISOU  908  O   ASN A 816     4950   4946   4584    -49    482    -15       O
ATOM    909  CB  ASN A 816     -70.024  -8.786 -15.206  1.00 37.20           C
ANISOU  909  CB  ASN A 816     4735   4936   4464   -143    600   -138       C
ATOM    910  CG  ASN A 816     -71.388  -8.740 -14.544  1.00 52.54           C
ANISOU  910  CG  ASN A 816     6636   6843   6482   -152    674   -191       C
ATOM    911  OD1 ASN A 816     -72.287  -9.525 -14.846  1.00 49.43           O
ANISOU  911  OD1 ASN A 816     6204   6415   6162   -127    663   -160       O
ATOM    912  ND2 ASN A 816     -71.572  -7.809 -13.618  1.00 48.98           N
ANISOU  912  ND2 ASN A 816     6199   6388   6022   -194    766   -272       N
ATOM    913  N   TRP A 817     -67.340 -10.018 -16.577  1.00 35.76           N
ANISOU  913  N   TRP A 817     4595   4807   4186    -87    529     42       N
ATOM    914  CA  TRP A 817     -66.203  -9.891 -17.504  1.00 36.29           C
ANISOU  914  CA  TRP A 817     4677   4851   4258    -55    532     97       C
ATOM    915  C   TRP A 817     -66.301 -10.908 -18.645  1.00 39.37           C
ANISOU  915  C   TRP A 817     5144   5157   4659      6    557    138       C
ATOM    916  O   TRP A 817     -66.023 -10.550 -19.780  1.00 38.12           O
ANISOU  916  O   TRP A 817     5055   4925   4504     25    568    138       O
ATOM    917  CB  TRP A 817     -64.847 -10.032 -16.795  1.00 34.95           C
ANISOU  917  CB  TRP A 817     4439   4774   4068    -78    533    180       C
ATOM    918  CG  TRP A 817     -64.542  -8.920 -15.824  1.00 35.67           C
ANISOU  918  CG  TRP A 817     4498   4935   4120   -172    492    141       C
ATOM    919  CD1 TRP A 817     -64.997  -7.631 -15.867  1.00 38.32           C
ANISOU  919  CD1 TRP A 817     4869   5235   4458   -212    490     42       C
ATOM    920  CD2 TRP A 817     -63.722  -9.020 -14.647  1.00 35.57           C
ANISOU  920  CD2 TRP A 817     4432   5028   4053   -251    443    207       C
ATOM    921  NE1 TRP A 817     -64.514  -6.923 -14.786  1.00 38.58           N
ANISOU  921  NE1 TRP A 817     4896   5336   4427   -317    460     22       N
ATOM    922  CE2 TRP A 817     -63.735  -7.755 -14.017  1.00 40.55           C
ANISOU  922  CE2 TRP A 817     5096   5680   4629   -355    415    125       C
ATOM    923  CE3 TRP A 817     -62.994 -10.060 -14.059  1.00 37.13           C
ANISOU  923  CE3 TRP A 817     4566   5296   4245   -253    410    337       C
ATOM    924  CZ2 TRP A 817     -63.051  -7.508 -12.814  1.00 41.18           C
ANISOU  924  CZ2 TRP A 817     5173   5854   4620   -483    342    161       C
ATOM    925  CZ3 TRP A 817     -62.344  -9.826 -12.851  1.00 39.82           C
ANISOU  925  CZ3 TRP A 817     4877   5738   4514   -372    320    393       C
ATOM    926  CH2 TRP A 817     -62.355  -8.557 -12.253  1.00 40.79           C
ANISOU  926  CH2 TRP A 817     5057   5886   4556   -497    279    303       C
ATOM    927  N   CYS A 818     -66.720 -12.170 -18.352  1.00 35.31           N
ANISOU  927  N   CYS A 818     4641   4639   4134     23    571    169       N
ATOM    928  CA  CYS A 818     -66.888 -13.197 -19.386  1.00 35.66           C
ANISOU  928  CA  CYS A 818     4795   4583   4172     61    602    194       C
ATOM    929  C   CYS A 818     -67.923 -12.771 -20.429  1.00 39.18           C
ANISOU  929  C   CYS A 818     5336   4935   4616     33    537    137       C
ATOM    930  O   CYS A 818     -67.700 -12.976 -21.617  1.00 38.68           O
ANISOU  930  O   CYS A 818     5405   4776   4514     39    555    146       O
ATOM    931  CB  CYS A 818     -67.255 -14.540 -18.760  1.00 36.50           C
ANISOU  931  CB  CYS A 818     4898   4697   4273     68    620    232       C
ATOM    932  SG  CYS A 818     -65.953 -15.242 -17.727  1.00 41.29           S
ANISOU  932  SG  CYS A 818     5405   5389   4893    104    674    347       S
ATOM    933  N   VAL A 819     -69.066 -12.207 -19.975  1.00 34.49           N
ANISOU  933  N   VAL A 819     4677   4358   4069     -3    466     89       N
ATOM    934  CA  VAL A 819     -70.132 -11.696 -20.843  1.00 34.80           C
ANISOU  934  CA  VAL A 819     4759   4314   4150    -34    371     65       C
ATOM    935  C   VAL A 819     -69.578 -10.575 -21.758  1.00 38.90           C
ANISOU  935  C   VAL A 819     5337   4790   4654    -31    352     58       C
ATOM    936  O   VAL A 819     -69.850 -10.573 -22.961  1.00 37.66           O
ANISOU  936  O   VAL A 819     5307   4538   4464    -57    289     75       O
ATOM    937  CB  VAL A 819     -71.343 -11.161 -20.023  1.00 36.90           C
ANISOU  937  CB  VAL A 819     4895   4603   4523    -53    336     31       C
ATOM    938  CG1 VAL A 819     -72.343 -10.435 -20.929  1.00 37.25           C
ANISOU  938  CG1 VAL A 819     4940   4557   4656    -75    223     38       C
ATOM    939  CG2 VAL A 819     -72.037 -12.279 -19.239  1.00 35.64           C
ANISOU  939  CG2 VAL A 819     4689   4471   4382    -69    359     44       C
ATOM    940  N   GLN A 820     -68.869  -9.598 -21.162  1.00 34.88           N
ANISOU  940  N   GLN A 820     4750   4343   4160    -19    396     37       N
ATOM    941  CA  GLN A 820     -68.340  -8.444 -21.888  1.00 34.43           C
ANISOU  941  CA  GLN A 820     4734   4248   4101    -23    386     31       C
ATOM    942  C   GLN A 820     -67.317  -8.873 -22.930  1.00 38.28           C
ANISOU  942  C   GLN A 820     5348   4687   4508    -10    445     74       C
ATOM    943  O   GLN A 820     -67.371  -8.396 -24.061  1.00 37.60           O
ANISOU  943  O   GLN A 820     5381   4516   4390    -31    412     82       O
ATOM    944  CB  GLN A 820     -67.765  -7.400 -20.920  1.00 34.85           C
ANISOU  944  CB  GLN A 820     4687   4374   4181    -33    424     -4       C
ATOM    945  CG  GLN A 820     -68.839  -6.762 -19.994  1.00 36.16           C
ANISOU  945  CG  GLN A 820     4765   4548   4426    -47    408    -64       C
ATOM    946  CD  GLN A 820     -68.236  -5.762 -19.034  1.00 43.28           C
ANISOU  946  CD  GLN A 820     5622   5503   5320    -82    457   -113       C
ATOM    947  OE1 GLN A 820     -67.103  -5.330 -19.185  1.00 38.29           O
ANISOU  947  OE1 GLN A 820     5006   4897   4646   -102    468    -95       O
ATOM    948  NE2 GLN A 820     -68.934  -5.441 -17.961  1.00 39.33           N
ANISOU  948  NE2 GLN A 820     5074   5017   4854   -103    498   -175       N
ATOM    949  N   ILE A 821     -66.414  -9.803 -22.569  1.00 34.77           N
ANISOU  949  N   ILE A 821     4887   4286   4039     23    543    112       N
ATOM    950  CA  ILE A 821     -65.436 -10.298 -23.539  1.00 35.88           C
ANISOU  950  CA  ILE A 821     5144   4357   4130     50    650    156       C
ATOM    951  C   ILE A 821     -66.177 -11.032 -24.664  1.00 39.88           C
ANISOU  951  C   ILE A 821     5855   4741   4557     23    627    145       C
ATOM    952  O   ILE A 821     -65.839 -10.839 -25.824  1.00 39.76           O
ANISOU  952  O   ILE A 821     6006   4630   4469      4    669    150       O
ATOM    953  CB  ILE A 821     -64.329 -11.172 -22.874  1.00 38.50           C
ANISOU  953  CB  ILE A 821     5384   4745   4499    105    768    222       C
ATOM    954  CG1 ILE A 821     -63.536 -10.325 -21.823  1.00 38.06           C
ANISOU  954  CG1 ILE A 821     5143   4811   4505     93    749    248       C
ATOM    955  CG2 ILE A 821     -63.369 -11.805 -23.939  1.00 36.42           C
ANISOU  955  CG2 ILE A 821     5244   4377   4218    152    933    271       C
ATOM    956  CD1 ILE A 821     -62.820 -11.210 -20.731  1.00 39.07           C
ANISOU  956  CD1 ILE A 821     5136   5027   4683    121    780    333       C
ATOM    957  N   ALA A 822     -67.207 -11.835 -24.333  1.00 36.94           N
ANISOU  957  N   ALA A 822     5485   4364   4187      3    553    132       N
ATOM    958  CA  ALA A 822     -67.949 -12.566 -25.366  1.00 36.81           C
ANISOU  958  CA  ALA A 822     5674   4227   4086    -54    500    128       C
ATOM    959  C   ALA A 822     -68.670 -11.586 -26.290  1.00 39.50           C
ANISOU  959  C   ALA A 822     6103   4506   4398   -126    354    122       C
ATOM    960  O   ALA A 822     -68.710 -11.811 -27.497  1.00 39.42           O
ANISOU  960  O   ALA A 822     6326   4382   4271   -188    337    129       O
ATOM    961  CB  ALA A 822     -68.911 -13.579 -24.739  1.00 36.58           C
ANISOU  961  CB  ALA A 822     5601   4212   4086    -75    440    126       C
ATOM    962  N   LYS A 823     -69.171 -10.464 -25.734  1.00 36.09           N
ANISOU  962  N   LYS A 823     5502   4137   4072   -121    260    114       N
ATOM    963  CA  LYS A 823     -69.830  -9.391 -26.500  1.00 35.93           C
ANISOU  963  CA  LYS A 823     5524   4057   4070   -172    116    131       C
ATOM    964  C   LYS A 823     -68.880  -8.729 -27.477  1.00 39.95           C
ANISOU  964  C   LYS A 823     6185   4509   4484   -182    177    142       C
ATOM    965  O   LYS A 823     -69.248  -8.506 -28.639  1.00 40.07           O
ANISOU  965  O   LYS A 823     6388   4424   4414   -257     76    173       O
ATOM    966  CB  LYS A 823     -70.459  -8.341 -25.575  1.00 37.26           C
ANISOU  966  CB  LYS A 823     5471   4287   4400   -141     58    118       C
ATOM    967  CG  LYS A 823     -71.813  -8.770 -25.035  1.00 42.43           C
ANISOU  967  CG  LYS A 823     6006   4947   5167   -159    -41    130       C
ATOM    968  CD  LYS A 823     -72.435  -7.675 -24.211  1.00 43.21           C
ANISOU  968  CD  LYS A 823     5908   5073   5438   -122    -54    114       C
ATOM    969  CE  LYS A 823     -73.756  -8.145 -23.668  1.00 44.04           C
ANISOU  969  CE  LYS A 823     5876   5176   5681   -133   -114    135       C
ATOM    970  NZ  LYS A 823     -74.502  -7.019 -23.064  1.00 46.89           N
ANISOU  970  NZ  LYS A 823     6058   5522   6238    -92   -105    129       N
ATOM    971  N   GLY A 824     -67.674  -8.425 -27.005  1.00 37.73           N
ANISOU  971  N   GLY A 824     5828   4290   4218   -122    331    127       N
ATOM    972  CA  GLY A 824     -66.642  -7.800 -27.826  1.00 38.49           C
ANISOU  972  CA  GLY A 824     6040   4338   4248   -127    426    143       C
ATOM    973  C   GLY A 824     -66.191  -8.702 -28.947  1.00 41.88           C
ANISOU  973  C   GLY A 824     6726   4658   4527   -157    531    156       C
ATOM    974  O   GLY A 824     -66.038  -8.260 -30.087  1.00 42.97           O
ANISOU  974  O   GLY A 824     7070   4699   4557   -216    530    172       O
ATOM    975  N   MET A 825     -66.025  -9.993 -28.634  1.00 38.76           N
ANISOU  975  N   MET A 825     6346   4263   4118   -123    628    149       N
ATOM    976  CA  MET A 825     -65.629 -10.998 -29.608  1.00 38.98           C
ANISOU  976  CA  MET A 825     6637   4163   4008   -146    767    147       C
ATOM    977  C   MET A 825     -66.736 -11.247 -30.635  1.00 44.78           C
ANISOU  977  C   MET A 825     7635   4784   4595   -273    602    138       C
ATOM    978  O   MET A 825     -66.432 -11.385 -31.822  1.00 46.62           O
ANISOU  978  O   MET A 825     8164   4886   4661   -342    678    135       O
ATOM    979  CB  MET A 825     -65.218 -12.302 -28.898  1.00 40.73           C
ANISOU  979  CB  MET A 825     6789   4405   4283    -70    909    150       C
ATOM    980  CG  MET A 825     -63.879 -12.220 -28.182  1.00 43.02           C
ANISOU  980  CG  MET A 825     6875   4771   4700     38   1091    192       C
ATOM    981  SD  MET A 825     -62.509 -11.538 -29.188  1.00 47.29           S
ANISOU  981  SD  MET A 825     7518   5234   5218     56   1309    222       S
ATOM    982  CE  MET A 825     -62.428 -12.743 -30.503  1.00 45.63           C
ANISOU  982  CE  MET A 825     7690   4809   4838     27   1506    195       C
ATOM    983  N   ASN A 826     -68.020 -11.256 -30.192  1.00 40.23           N
ANISOU  983  N   ASN A 826     6954   4251   4081   -317    375    145       N
ATOM    984  CA  ASN A 826     -69.162 -11.427 -31.096  1.00 40.88           C
ANISOU  984  CA  ASN A 826     7240   4237   4057   -457    160    166       C
ATOM    985  C   ASN A 826     -69.228 -10.261 -32.074  1.00 44.15           C
ANISOU  985  C   ASN A 826     7783   4593   4398   -530     50    206       C
ATOM    986  O   ASN A 826     -69.576 -10.470 -33.247  1.00 45.59           O
ANISOU  986  O   ASN A 826     8271   4652   4398   -665    -45    228       O
ATOM    987  CB  ASN A 826     -70.486 -11.566 -30.331  1.00 40.70           C
ANISOU  987  CB  ASN A 826     7008   4278   4176   -477    -49    189       C
ATOM    988  CG  ASN A 826     -71.687 -11.781 -31.219  1.00 51.75           C
ANISOU  988  CG  ASN A 826     8577   5584   5502   -634   -304    240       C
ATOM    989  OD1 ASN A 826     -71.803 -12.784 -31.921  1.00 45.47           O
ANISOU  989  OD1 ASN A 826     8048   4686   4542   -737   -309    229       O
ATOM    990  ND2 ASN A 826     -72.612 -10.841 -31.211  1.00 43.51           N
ANISOU  990  ND2 ASN A 826     7385   4561   4585   -665   -524    307       N
ATOM    991  N   TYR A 827     -68.901  -9.032 -31.591  1.00 38.56           N
ANISOU  991  N   TYR A 827     6864   3964   3821   -455     56    218       N
ATOM    992  CA  TYR A 827     -68.845  -7.846 -32.435  1.00 38.73           C
ANISOU  992  CA  TYR A 827     6991   3931   3795   -508    -27    263       C
ATOM    993  C   TYR A 827     -67.749  -8.026 -33.516  1.00 45.66           C
ANISOU  993  C   TYR A 827     8177   4705   4465   -549    170    249       C
ATOM    994  O   TYR A 827     -68.001  -7.756 -34.678  1.00 46.08           O
ANISOU  994  O   TYR A 827     8506   4650   4354   -671     73    288       O
ATOM    995  CB  TYR A 827     -68.569  -6.578 -31.616  1.00 38.32           C
ANISOU  995  CB  TYR A 827     6664   3969   3925   -416    -14    264       C
ATOM    996  CG  TYR A 827     -68.227  -5.402 -32.510  1.00 39.44           C
ANISOU  996  CG  TYR A 827     6934   4042   4008   -462    -43    308       C
ATOM    997  CD1 TYR A 827     -69.218  -4.719 -33.209  1.00 41.21           C
ANISOU  997  CD1 TYR A 827     7231   4192   4233   -547   -291    388       C
ATOM    998  CD2 TYR A 827     -66.898  -5.033 -32.731  1.00 39.69           C
ANISOU  998  CD2 TYR A 827     7024   4070   3986   -430    175    289       C
ATOM    999  CE1 TYR A 827     -68.905  -3.659 -34.064  1.00 40.65           C
ANISOU  999  CE1 TYR A 827     7299   4048   4098   -596   -324    442       C
ATOM   1000  CE2 TYR A 827     -66.575  -3.965 -33.573  1.00 40.95           C
ANISOU 1000  CE2 TYR A 827     7315   4159   4085   -481    160    334       C
ATOM   1001  CZ  TYR A 827     -67.582  -3.283 -34.234  1.00 45.70           C
ANISOU 1001  CZ  TYR A 827     8004   4688   4672   -564    -90    408       C
ATOM   1002  OH  TYR A 827     -67.268  -2.260 -35.083  1.00 49.11           O
ANISOU 1002  OH  TYR A 827     8583   5042   5036   -620   -111    464       O
ATOM   1003  N   LEU A 828     -66.532  -8.458 -33.116  1.00 44.07           N
ANISOU 1003  N   LEU A 828     7924   4536   4286   -451    452    207       N
ATOM   1004  CA  LEU A 828     -65.410  -8.700 -34.033  1.00 44.59           C
ANISOU 1004  CA  LEU A 828     8246   4496   4201   -465    706    196       C
ATOM   1005  C   LEU A 828     -65.811  -9.742 -35.067  1.00 50.63           C
ANISOU 1005  C   LEU A 828     9394   5109   4734   -585    712    175       C
ATOM   1006  O   LEU A 828     -65.487  -9.588 -36.245  1.00 52.07           O
ANISOU 1006  O   LEU A 828     9907   5161   4715   -681    793    179       O
ATOM   1007  CB  LEU A 828     -64.130  -9.141 -33.270  1.00 43.91           C
ANISOU 1007  CB  LEU A 828     7972   4470   4243   -325    995    180       C
ATOM   1008  CG  LEU A 828     -63.465  -8.117 -32.323  1.00 47.35           C
ANISOU 1008  CG  LEU A 828     8074   5042   4875   -236   1017    203       C
ATOM   1009  CD1 LEU A 828     -62.189  -8.683 -31.734  1.00 46.82           C
ANISOU 1009  CD1 LEU A 828     7848   5016   4925   -126   1276    220       C
ATOM   1010  CD2 LEU A 828     -63.160  -6.766 -33.042  1.00 48.78           C
ANISOU 1010  CD2 LEU A 828     8334   5186   5015   -291    998    233       C
ATOM   1011  N   GLU A 829     -66.585 -10.764 -34.643  1.00 47.20           N
ANISOU 1011  N   GLU A 829     8939   4683   4313   -602    614    154       N
ATOM   1012  CA  GLU A 829     -67.094 -11.784 -35.567  1.00 48.32           C
ANISOU 1012  CA  GLU A 829     9457   4673   4228   -744    584    130       C
ATOM   1013  C   GLU A 829     -68.082 -11.169 -36.583  1.00 53.15           C
ANISOU 1013  C   GLU A 829    10302   5213   4679   -934    276    186       C
ATOM   1014  O   GLU A 829     -67.994 -11.473 -37.770  1.00 54.24           O
ANISOU 1014  O   GLU A 829    10859   5196   4552  -1081    312    175       O
ATOM   1015  CB  GLU A 829     -67.702 -12.978 -34.810  1.00 48.71           C
ANISOU 1015  CB  GLU A 829     9406   4749   4351   -723    541    102       C
ATOM   1016  CG  GLU A 829     -68.246 -14.022 -35.774  1.00 56.25           C
ANISOU 1016  CG  GLU A 829    10772   5535   5064   -895    495     73       C
ATOM   1017  CD  GLU A 829     -68.525 -15.386 -35.186  1.00 57.69           C
ANISOU 1017  CD  GLU A 829    10932   5699   5289   -873    550     34       C
ATOM   1018  OE1 GLU A 829     -68.943 -16.276 -35.953  1.00 60.79           O
ANISOU 1018  OE1 GLU A 829    11679   5940   5479  -1026    520      2       O
ATOM   1019  OE2 GLU A 829     -68.260 -15.592 -33.984  1.00 54.41           O
ANISOU 1019  OE2 GLU A 829    10173   5407   5092   -713    634     35       O
ATOM   1020  N   ASP A 830     -68.966 -10.254 -36.125  1.00 50.19           N
ANISOU 1020  N   ASP A 830     9661   4940   4468   -933    -11    254       N
ATOM   1021  CA  ASP A 830     -69.916  -9.525 -36.977  1.00 51.43           C
ANISOU 1021  CA  ASP A 830     9962   5040   4539  -1093   -334    347       C
ATOM   1022  C   ASP A 830     -69.167  -8.685 -38.026  1.00 54.53           C
ANISOU 1022  C   ASP A 830    10619   5346   4755  -1151   -243    369       C
ATOM   1023  O   ASP A 830     -69.637  -8.547 -39.158  1.00 54.82           O
ANISOU 1023  O   ASP A 830    10991   5267   4571  -1338   -424    428       O
ATOM   1024  CB  ASP A 830     -70.825  -8.606 -36.133  1.00 52.78           C
ANISOU 1024  CB  ASP A 830     9732   5329   4991  -1027   -582    420       C
ATOM   1025  CG  ASP A 830     -71.952  -9.316 -35.390  1.00 67.96           C
ANISOU 1025  CG  ASP A 830    11448   7308   7066  -1033   -758    436       C
ATOM   1026  OD1 ASP A 830     -72.651  -8.648 -34.595  1.00 70.98           O
ANISOU 1026  OD1 ASP A 830    11486   7779   7704   -957   -892    484       O
ATOM   1027  OD2 ASP A 830     -72.149 -10.528 -35.622  1.00 68.75           O
ANISOU 1027  OD2 ASP A 830    11740   7349   7033  -1120   -747    401       O
ATOM   1028  N   ARG A 831     -67.983  -8.171 -37.650  1.00 49.71           N
ANISOU 1028  N   ARG A 831     9871   4787   4232  -1007     35    330       N
ATOM   1029  CA  ARG A 831     -67.143  -7.367 -38.542  1.00 51.24           C
ANISOU 1029  CA  ARG A 831    10282   4902   4285  -1047    173    350       C
ATOM   1030  C   ARG A 831     -66.206  -8.236 -39.376  1.00 57.02           C
ANISOU 1030  C   ARG A 831    11397   5495   4774  -1095    498    282       C
ATOM   1031  O   ARG A 831     -65.365  -7.691 -40.080  1.00 56.80           O
ANISOU 1031  O   ARG A 831    11553   5394   4633  -1118    686    289       O
ATOM   1032  CB  ARG A 831     -66.338  -6.340 -37.729  1.00 49.33           C
ANISOU 1032  CB  ARG A 831     9696   4775   4274   -885    307    351       C
ATOM   1033  CG  ARG A 831     -67.183  -5.283 -37.013  1.00 57.95           C
ANISOU 1033  CG  ARG A 831    10461   5967   5592   -842     33    412       C
ATOM   1034  CD  ARG A 831     -68.074  -4.374 -37.884  1.00 71.46           C
ANISOU 1034  CD  ARG A 831    12318   7600   7234   -975   -273    522       C
ATOM   1035  NE  ARG A 831     -67.574  -4.062 -39.233  1.00 86.18           N
ANISOU 1035  NE  ARG A 831    14582   9330   8830  -1108   -216    560       N
ATOM   1036  CZ  ARG A 831     -66.467  -3.373 -39.508  1.00100.99           C
ANISOU 1036  CZ  ARG A 831    16510  11186  10676  -1073     13    551       C
ATOM   1037  NH1 ARG A 831     -65.669  -2.972 -38.532  1.00 80.95           N
ANISOU 1037  NH1 ARG A 831    13649   8754   8356   -915    201    505       N
ATOM   1038  NH2 ARG A 831     -66.118  -3.140 -40.766  1.00 93.10           N
ANISOU 1038  NH2 ARG A 831    15904  10054   9415  -1212     64    589       N
ATOM   1039  N   ARG A 832     -66.326  -9.593 -39.268  1.00 55.49           N
ANISOU 1039  N   ARG A 832    11320   5250   4512  -1106    593    215       N
ATOM   1040  CA  ARG A 832     -65.526 -10.602 -39.988  1.00 57.53           C
ANISOU 1040  CA  ARG A 832    11953   5346   4559  -1142    936    138       C
ATOM   1041  C   ARG A 832     -64.027 -10.476 -39.628  1.00 61.22           C
ANISOU 1041  C   ARG A 832    12254   5833   5173   -958   1354    112       C
ATOM   1042  O   ARG A 832     -63.155 -10.678 -40.475  1.00 63.50           O
ANISOU 1042  O   ARG A 832    12849   5976   5302   -987   1670     82       O
ATOM   1043  CB  ARG A 832     -65.745 -10.509 -41.531  1.00 60.86           C
ANISOU 1043  CB  ARG A 832    12936   5580   4607  -1381    883    150       C
ATOM   1044  CG  ARG A 832     -67.207 -10.429 -41.975  1.00 75.92           C
ANISOU 1044  CG  ARG A 832    14993   7472   6382  -1592    411    221       C
ATOM   1045  CD  ARG A 832     -67.376 -10.621 -43.469  1.00 96.59           C
ANISOU 1045  CD  ARG A 832    18227   9888   8586  -1858    369    226       C
ATOM   1046  NE  ARG A 832     -67.424 -12.042 -43.822  1.00118.99           N
ANISOU 1046  NE  ARG A 832    21419  12577  11213  -1960    514    126       N
ATOM   1047  CZ  ARG A 832     -67.755 -12.510 -45.021  1.00144.16           C
ANISOU 1047  CZ  ARG A 832    25187  15575  14011  -2229    447    110       C
ATOM   1048  NH1 ARG A 832     -68.075 -11.676 -46.004  1.00136.01           N
ANISOU 1048  NH1 ARG A 832    24445  14484  12748  -2430    218    201       N
ATOM   1049  NH2 ARG A 832     -67.776 -13.817 -45.246  1.00135.32           N
ANISOU 1049  NH2 ARG A 832    24382  14311  12721  -2313    602      6       N
ATOM   1050  N   LEU A 833     -63.745 -10.099 -38.378  1.00 54.70           N
ANISOU 1050  N   LEU A 833    10945   5184   4654   -782   1348    133       N
ATOM   1051  CA  LEU A 833     -62.394  -9.927 -37.860  1.00 53.29           C
ANISOU 1051  CA  LEU A 833    10527   5054   4665   -615   1672    138       C
ATOM   1052  C   LEU A 833     -62.015 -11.093 -36.953  1.00 55.75           C
ANISOU 1052  C   LEU A 833    10640   5400   5142   -475   1844    110       C
ATOM   1053  O   LEU A 833     -62.719 -11.373 -35.980  1.00 53.03           O
ANISOU 1053  O   LEU A 833    10049   5175   4926   -434   1636    110       O
ATOM   1054  CB  LEU A 833     -62.324  -8.622 -37.073  1.00 51.73           C
ANISOU 1054  CB  LEU A 833     9947   5025   4681   -545   1516    192       C
ATOM   1055  CG  LEU A 833     -61.309  -7.561 -37.484  1.00 58.63           C
ANISOU 1055  CG  LEU A 833    10813   5884   5579   -533   1689    232       C
ATOM   1056  CD1 LEU A 833     -61.277  -7.339 -38.995  1.00 60.84           C
ANISOU 1056  CD1 LEU A 833    11566   5985   5566   -687   1767    234       C
ATOM   1057  CD2 LEU A 833     -61.616  -6.240 -36.792  1.00 57.18           C
ANISOU 1057  CD2 LEU A 833    10326   5842   5559   -513   1446    275       C
ATOM   1058  N   VAL A 834     -60.906 -11.764 -37.282  1.00 51.98           N
ANISOU 1058  N   VAL A 834    10271   4806   4672   -400   2238     96       N
ATOM   1059  CA  VAL A 834     -60.339 -12.842 -36.485  1.00 50.70           C
ANISOU 1059  CA  VAL A 834     9913   4653   4699   -249   2447     98       C
ATOM   1060  C   VAL A 834     -59.230 -12.150 -35.677  1.00 54.01           C
ANISOU 1060  C   VAL A 834     9912   5207   5402   -101   2568    178       C
ATOM   1061  O   VAL A 834     -58.327 -11.559 -36.256  1.00 54.71           O
ANISOU 1061  O   VAL A 834    10049   5240   5499    -94   2784    209       O
ATOM   1062  CB  VAL A 834     -59.828 -14.046 -37.332  1.00 56.78           C
ANISOU 1062  CB  VAL A 834    11053   5185   5336   -251   2818     47       C
ATOM   1063  CG1 VAL A 834     -59.375 -15.188 -36.423  1.00 56.34           C
ANISOU 1063  CG1 VAL A 834    10767   5134   5504    -86   2994     66       C
ATOM   1064  CG2 VAL A 834     -60.910 -14.549 -38.291  1.00 57.59           C
ANISOU 1064  CG2 VAL A 834    11640   5139   5101   -453   2670    -34       C
ATOM   1065  N   HIS A 835     -59.331 -12.181 -34.345  1.00 49.48           N
ANISOU 1065  N   HIS A 835     8941   4811   5049     -6   2413    216       N
ATOM   1066  CA  HIS A 835     -58.398 -11.499 -33.452  1.00 48.04           C
ANISOU 1066  CA  HIS A 835     8357   4774   5122     97   2453    300       C
ATOM   1067  C   HIS A 835     -57.001 -12.120 -33.496  1.00 51.93           C
ANISOU 1067  C   HIS A 835     8754   5185   5791    224   2837    372       C
ATOM   1068  O   HIS A 835     -56.008 -11.397 -33.633  1.00 51.26           O
ANISOU 1068  O   HIS A 835     8535   5116   5828    253   2987    439       O
ATOM   1069  CB  HIS A 835     -58.962 -11.444 -32.019  1.00 46.25           C
ANISOU 1069  CB  HIS A 835     7790   4742   5040    135   2176    316       C
ATOM   1070  CG  HIS A 835     -58.219 -10.512 -31.118  1.00 48.61           C
ANISOU 1070  CG  HIS A 835     7729   5199   5542    182   2128    389       C
ATOM   1071  ND1 HIS A 835     -56.956 -10.819 -30.642  1.00 50.98           N
ANISOU 1071  ND1 HIS A 835     7789   5523   6057    286   2335    489       N
ATOM   1072  CD2 HIS A 835     -58.580  -9.301 -30.644  1.00 48.99           C
ANISOU 1072  CD2 HIS A 835     7634   5370   5609    125   1897    380       C
ATOM   1073  CE1 HIS A 835     -56.595  -9.797 -29.892  1.00 49.61           C
ANISOU 1073  CE1 HIS A 835     7348   5496   6006    269   2198    536       C
ATOM   1074  NE2 HIS A 835     -57.539  -8.858 -29.864  1.00 48.93           N
ANISOU 1074  NE2 HIS A 835     7323   5467   5800    176   1949    463       N
ATOM   1075  N   ARG A 836     -56.934 -13.447 -33.305  1.00 50.27           N
ANISOU 1075  N   ARG A 836     8581   4891   5629    305   2989    372       N
ATOM   1076  CA  ARG A 836     -55.720 -14.287 -33.334  1.00 52.45           C
ANISOU 1076  CA  ARG A 836     8771   5053   6105    448   3374    453       C
ATOM   1077  C   ARG A 836     -54.787 -14.097 -32.121  1.00 55.85           C
ANISOU 1077  C   ARG A 836     8698   5647   6875    571   3359    600       C
ATOM   1078  O   ARG A 836     -53.739 -14.737 -32.066  1.00 57.16           O
ANISOU 1078  O   ARG A 836     8725   5729   7263    701   3655    703       O
ATOM   1079  CB  ARG A 836     -54.937 -14.107 -34.659  1.00 50.46           C
ANISOU 1079  CB  ARG A 836     8800   4601   5770    431   3746    440       C
ATOM   1080  CG  ARG A 836     -55.738 -14.447 -35.914  1.00 57.60           C
ANISOU 1080  CG  ARG A 836    10257   5315   6313    289   3789    305       C
ATOM   1081  CD  ARG A 836     -54.958 -14.209 -37.215  1.00 61.34           C
ANISOU 1081  CD  ARG A 836    11049   5585   6672    254   4174    289       C
ATOM   1082  NE  ARG A 836     -53.792 -15.082 -37.347  1.00 75.59           N
ANISOU 1082  NE  ARG A 836    12807   7225   8690    412   4654    347       N
ATOM   1083  CZ  ARG A 836     -52.525 -14.671 -37.314  1.00 92.54           C
ANISOU 1083  CZ  ARG A 836    14690   9367  11103    522   4938    463       C
ATOM   1084  NH1 ARG A 836     -52.240 -13.386 -37.135  1.00 71.92           N
ANISOU 1084  NH1 ARG A 836    11853   6914   8559    479   4780    524       N
ATOM   1085  NH2 ARG A 836     -51.534 -15.540 -37.463  1.00 82.95           N
ANISOU 1085  NH2 ARG A 836    13430   7979  10109    675   5390    528       N
ATOM   1086  N   ASP A 837     -55.164 -13.243 -31.151  1.00 50.03           N
ANISOU 1086  N   ASP A 837     7698   5128   6182    525   3017    619       N
ATOM   1087  CA  ASP A 837     -54.330 -13.009 -29.976  1.00 49.03           C
ANISOU 1087  CA  ASP A 837     7132   5161   6336    598   2954    759       C
ATOM   1088  C   ASP A 837     -55.145 -12.708 -28.734  1.00 50.01           C
ANISOU 1088  C   ASP A 837     7070   5486   6444    547   2578    740       C
ATOM   1089  O   ASP A 837     -54.715 -11.927 -27.879  1.00 48.57           O
ANISOU 1089  O   ASP A 837     6602   5461   6390    525   2427    813       O
ATOM   1090  CB  ASP A 837     -53.255 -11.920 -30.240  1.00 51.42           C
ANISOU 1090  CB  ASP A 837     7271   5492   6773    585   3061    843       C
ATOM   1091  CG  ASP A 837     -52.067 -12.017 -29.286  1.00 62.50           C
ANISOU 1091  CG  ASP A 837     8243   6994   8512    674   3102   1030       C
ATOM   1092  OD1 ASP A 837     -51.293 -11.044 -29.205  1.00 63.16           O
ANISOU 1092  OD1 ASP A 837     8127   7147   8723    636   3096   1111       O
ATOM   1093  OD2 ASP A 837     -51.957 -13.048 -28.565  1.00 67.26           O
ANISOU 1093  OD2 ASP A 837     8698   7608   9251    766   3105   1107       O
ATOM   1094  N   LEU A 838     -56.328 -13.336 -28.614  1.00 46.28           N
ANISOU 1094  N   LEU A 838     6771   5002   5813    515   2434    644       N
ATOM   1095  CA  LEU A 838     -57.153 -13.126 -27.437  1.00 43.28           C
ANISOU 1095  CA  LEU A 838     6232   4793   5419    470   2121    622       C
ATOM   1096  C   LEU A 838     -56.526 -13.836 -26.222  1.00 47.41           C
ANISOU 1096  C   LEU A 838     6457   5408   6149    556   2113    752       C
ATOM   1097  O   LEU A 838     -56.174 -15.019 -26.304  1.00 47.49           O
ANISOU 1097  O   LEU A 838     6485   5314   6244    652   2293    810       O
ATOM   1098  CB  LEU A 838     -58.604 -13.550 -27.678  1.00 42.05           C
ANISOU 1098  CB  LEU A 838     6321   4595   5061    405   1975    499       C
ATOM   1099  CG  LEU A 838     -59.559 -13.382 -26.474  1.00 43.60           C
ANISOU 1099  CG  LEU A 838     6363   4950   5252    362   1690    472       C
ATOM   1100  CD1 LEU A 838     -59.699 -11.899 -26.063  1.00 42.11           C
ANISOU 1100  CD1 LEU A 838     6046   4891   5065    291   1507    450       C
ATOM   1101  CD2 LEU A 838     -60.905 -14.013 -26.761  1.00 42.68           C
ANISOU 1101  CD2 LEU A 838     6461   4772   4984    308   1583    380       C
ATOM   1102  N   ALA A 839     -56.359 -13.082 -25.115  1.00 42.30           N
ANISOU 1102  N   ALA A 839     5553   4942   5579    511   1904    803       N
ATOM   1103  CA  ALA A 839     -55.714 -13.508 -23.870  1.00 41.42           C
ANISOU 1103  CA  ALA A 839     5149   4943   5645    551   1833    948       C
ATOM   1104  C   ALA A 839     -56.061 -12.452 -22.839  1.00 45.37           C
ANISOU 1104  C   ALA A 839     5518   5624   6095    436   1555    921       C
ATOM   1105  O   ALA A 839     -56.412 -11.330 -23.222  1.00 43.52           O
ANISOU 1105  O   ALA A 839     5369   5406   5762    357   1486    824       O
ATOM   1106  CB  ALA A 839     -54.186 -13.557 -24.068  1.00 43.61           C
ANISOU 1106  CB  ALA A 839     5219   5182   6168    630   2033   1120       C
ATOM   1107  N   ALA A 840     -55.964 -12.787 -21.535  1.00 43.46           N
ANISOU 1107  N   ALA A 840     5091   5506   5914    420   1402   1007       N
ATOM   1108  CA  ALA A 840     -56.290 -11.834 -20.451  1.00 41.68           C
ANISOU 1108  CA  ALA A 840     4780   5440   5617    292   1155    973       C
ATOM   1109  C   ALA A 840     -55.352 -10.617 -20.489  1.00 45.30           C
ANISOU 1109  C   ALA A 840     5106   5952   6154    220   1125   1025       C
ATOM   1110  O   ALA A 840     -55.774  -9.531 -20.143  1.00 43.99           O
ANISOU 1110  O   ALA A 840     4975   5852   5886    110    984    932       O
ATOM   1111  CB  ALA A 840     -56.260 -12.532 -19.075  1.00 41.39           C
ANISOU 1111  CB  ALA A 840     4603   5511   5611    274   1014   1073       C
ATOM   1112  N   ARG A 841     -54.113 -10.777 -20.991  1.00 45.82           N
ANISOU 1112  N   ARG A 841     5030   5968   6412    283   1282   1170       N
ATOM   1113  CA  ARG A 841     -53.182  -9.646 -21.173  1.00 46.60           C
ANISOU 1113  CA  ARG A 841     5000   6101   6606    211   1276   1230       C
ATOM   1114  C   ARG A 841     -53.733  -8.621 -22.189  1.00 50.15           C
ANISOU 1114  C   ARG A 841     5665   6478   6912    169   1330   1066       C
ATOM   1115  O   ARG A 841     -53.361  -7.455 -22.117  1.00 50.93           O
ANISOU 1115  O   ARG A 841     5707   6622   7021     69   1256   1062       O
ATOM   1116  CB  ARG A 841     -51.773 -10.124 -21.634  1.00 46.63           C
ANISOU 1116  CB  ARG A 841     4795   6039   6881    306   1483   1431       C
ATOM   1117  CG  ARG A 841     -51.748 -10.803 -22.998  1.00 48.87           C
ANISOU 1117  CG  ARG A 841     5250   6134   7184    444   1805   1394       C
ATOM   1118  CD  ARG A 841     -50.371 -11.300 -23.457  1.00 57.87           C
ANISOU 1118  CD  ARG A 841     6186   7183   8620    555   2068   1591       C
ATOM   1119  NE  ARG A 841     -50.542 -12.097 -24.676  1.00 57.41           N
ANISOU 1119  NE  ARG A 841     6366   6920   8525    680   2393   1521       N
ATOM   1120  CZ  ARG A 841     -50.756 -13.410 -24.696  1.00 68.86           C
ANISOU 1120  CZ  ARG A 841     7883   8272  10006    797   2518   1540       C
ATOM   1121  NH1 ARG A 841     -50.746 -14.109 -23.567  1.00 62.17           N
ANISOU 1121  NH1 ARG A 841     6850   7515   9256    822   2355   1652       N
ATOM   1122  NH2 ARG A 841     -50.989 -14.032 -25.840  1.00 58.53           N
ANISOU 1122  NH2 ARG A 841     6854   6766   8617    876   2806   1447       N
ATOM   1123  N   ASN A 842     -54.603  -9.058 -23.135  1.00 45.42           N
ANISOU 1123  N   ASN A 842     5318   5757   6180    232   1446    943       N
ATOM   1124  CA  ASN A 842     -55.140  -8.195 -24.194  1.00 43.80           C
ANISOU 1124  CA  ASN A 842     5335   5468   5840    193   1487    815       C
ATOM   1125  C   ASN A 842     -56.577  -7.763 -23.950  1.00 44.92           C
ANISOU 1125  C   ASN A 842     5633   5636   5799    131   1300    661       C
ATOM   1126  O   ASN A 842     -57.269  -7.315 -24.869  1.00 43.22           O
ANISOU 1126  O   ASN A 842     5624   5333   5466    112   1313    565       O
ATOM   1127  CB  ASN A 842     -54.951  -8.843 -25.572  1.00 43.68           C
ANISOU 1127  CB  ASN A 842     5507   5281   5807    279   1753    811       C
ATOM   1128  CG  ASN A 842     -53.502  -8.976 -25.916  1.00 54.17           C
ANISOU 1128  CG  ASN A 842     6674   6564   7343    336   1977    960       C
ATOM   1129  OD1 ASN A 842     -52.671  -8.165 -25.500  1.00 46.58           O
ANISOU 1129  OD1 ASN A 842     5502   5686   6511    280   1923   1048       O
ATOM   1130  ND2 ASN A 842     -53.157  -9.993 -26.680  1.00 46.78           N
ANISOU 1130  ND2 ASN A 842     5832   5485   6456    443   2244    997       N
ATOM   1131  N   VAL A 843     -57.011  -7.874 -22.695  1.00 40.73           N
ANISOU 1131  N   VAL A 843     4998   5220   5256     94   1128    651       N
ATOM   1132  CA  VAL A 843     -58.291  -7.359 -22.242  1.00 39.00           C
ANISOU 1132  CA  VAL A 843     4872   5034   4912     34    968    520       C
ATOM   1133  C   VAL A 843     -57.910  -6.252 -21.245  1.00 42.11           C
ANISOU 1133  C   VAL A 843     5136   5535   5329    -74    835    524       C
ATOM   1134  O   VAL A 843     -57.137  -6.496 -20.310  1.00 41.20           O
ANISOU 1134  O   VAL A 843     4854   5515   5284   -108    782    624       O
ATOM   1135  CB  VAL A 843     -59.238  -8.423 -21.634  1.00 40.48           C
ANISOU 1135  CB  VAL A 843     5093   5243   5045     68    913    487       C
ATOM   1136  CG1 VAL A 843     -60.531  -7.769 -21.154  1.00 37.51           C
ANISOU 1136  CG1 VAL A 843     4784   4892   4578      8    776    363       C
ATOM   1137  CG2 VAL A 843     -59.548  -9.526 -22.660  1.00 40.21           C
ANISOU 1137  CG2 VAL A 843     5211   5086   4980    153   1045    484       C
ATOM   1138  N   LEU A 844     -58.390  -5.036 -21.497  1.00 38.45           N
ANISOU 1138  N   LEU A 844     4759   5041   4810   -137    781    428       N
ATOM   1139  CA  LEU A 844     -58.059  -3.882 -20.661  1.00 38.59           C
ANISOU 1139  CA  LEU A 844     4702   5126   4834   -255    675    410       C
ATOM   1140  C   LEU A 844     -59.213  -3.441 -19.795  1.00 40.68           C
ANISOU 1140  C   LEU A 844     5036   5413   5009   -306    569    286       C
ATOM   1141  O   LEU A 844     -60.372  -3.690 -20.113  1.00 37.84           O
ANISOU 1141  O   LEU A 844     4778   4995   4604   -249    576    208       O
ATOM   1142  CB  LEU A 844     -57.485  -2.711 -21.478  1.00 39.14           C
ANISOU 1142  CB  LEU A 844     4800   5134   4939   -300    718    412       C
ATOM   1143  CG  LEU A 844     -56.216  -2.966 -22.302  1.00 45.13           C
ANISOU 1143  CG  LEU A 844     5478   5863   5807   -264    858    541       C
ATOM   1144  CD1 LEU A 844     -55.633  -1.689 -22.754  1.00 45.33           C
ANISOU 1144  CD1 LEU A 844     5507   5851   5867   -344    873    545       C
ATOM   1145  CD2 LEU A 844     -55.139  -3.725 -21.522  1.00 46.97           C
ANISOU 1145  CD2 LEU A 844     5491   6192   6162   -265    852    691       C
ATOM   1146  N   VAL A 845     -58.883  -2.800 -18.685  1.00 38.30           N
ANISOU 1146  N   VAL A 845     4679   5186   4687   -423    478    276       N
ATOM   1147  CA  VAL A 845     -59.866  -2.415 -17.687  1.00 37.45           C
ANISOU 1147  CA  VAL A 845     4644   5092   4491   -483    416    158       C
ATOM   1148  C   VAL A 845     -60.077  -0.890 -17.679  1.00 41.39           C
ANISOU 1148  C   VAL A 845     5226   5524   4977   -566    403     57       C
ATOM   1149  O   VAL A 845     -59.205  -0.148 -17.233  1.00 41.05           O
ANISOU 1149  O   VAL A 845     5152   5515   4931   -688    352     80       O
ATOM   1150  CB  VAL A 845     -59.446  -2.984 -16.292  1.00 40.58           C
ANISOU 1150  CB  VAL A 845     4971   5612   4834   -572    329    214       C
ATOM   1151  CG1 VAL A 845     -60.584  -2.865 -15.275  1.00 39.50           C
ANISOU 1151  CG1 VAL A 845     4939   5479   4589   -618    313     89       C
ATOM   1152  CG2 VAL A 845     -58.965  -4.437 -16.394  1.00 39.77           C
ANISOU 1152  CG2 VAL A 845     4761   5562   4786   -484    345    352       C
ATOM   1153  N   LYS A 846     -61.245  -0.435 -18.163  1.00 37.91           N
ANISOU 1153  N   LYS A 846     4884   4979   4541   -504    443    -44       N
ATOM   1154  CA  LYS A 846     -61.623   0.995 -18.177  1.00 37.44           C
ANISOU 1154  CA  LYS A 846     4907   4823   4494   -559    450   -140       C
ATOM   1155  C   LYS A 846     -62.011   1.331 -16.741  1.00 41.05           C
ANISOU 1155  C   LYS A 846     5411   5308   4877   -658    439   -235       C
ATOM   1156  O   LYS A 846     -61.511   2.289 -16.160  1.00 40.57           O
ANISOU 1156  O   LYS A 846     5399   5237   4778   -787    418   -278       O
ATOM   1157  CB  LYS A 846     -62.818   1.245 -19.130  1.00 37.77           C
ANISOU 1157  CB  LYS A 846     5016   4739   4596   -450    484   -185       C
ATOM   1158  CG  LYS A 846     -63.250   2.704 -19.156  1.00 38.58           C
ANISOU 1158  CG  LYS A 846     5193   4721   4745   -485    502   -267       C
ATOM   1159  CD  LYS A 846     -64.553   2.898 -19.906  1.00 41.88           C
ANISOU 1159  CD  LYS A 846     5644   5016   5250   -379    510   -286       C
ATOM   1160  CE  LYS A 846     -65.010   4.342 -19.751  1.00 44.74           C
ANISOU 1160  CE  LYS A 846     6065   5243   5689   -402    546   -362       C
ATOM   1161  NZ  LYS A 846     -66.317   4.570 -20.411  1.00 45.83           N
ANISOU 1161  NZ  LYS A 846     6203   5255   5955   -296    539   -352       N
ATOM   1162  N   THR A 847     -62.899   0.497 -16.164  1.00 37.93           N
ANISOU 1162  N   THR A 847     5019   4942   4450   -609    461   -268       N
ATOM   1163  CA  THR A 847     -63.290   0.553 -14.756  1.00 39.24           C
ANISOU 1163  CA  THR A 847     5250   5141   4519   -703    477   -351       C
ATOM   1164  C   THR A 847     -63.408  -0.930 -14.363  1.00 43.71           C
ANISOU 1164  C   THR A 847     5754   5812   5044   -659    454   -280       C
ATOM   1165  O   THR A 847     -63.559  -1.776 -15.269  1.00 41.68           O
ANISOU 1165  O   THR A 847     5429   5553   4855   -538    456   -210       O
ATOM   1166  CB  THR A 847     -64.658   1.261 -14.529  1.00 45.53           C
ANISOU 1166  CB  THR A 847     6132   5806   5360   -663    588   -486       C
ATOM   1167  OG1 THR A 847     -65.684   0.460 -15.078  1.00 45.36           O
ANISOU 1167  OG1 THR A 847     6051   5759   5424   -523    619   -465       O
ATOM   1168  CG2 THR A 847     -64.720   2.710 -15.051  1.00 41.91           C
ANISOU 1168  CG2 THR A 847     5736   5208   4981   -673    627   -549       C
ATOM   1169  N   PRO A 848     -63.393  -1.295 -13.062  1.00 41.83           N
ANISOU 1169  N   PRO A 848     5559   5650   4685   -761    436   -297       N
ATOM   1170  CA  PRO A 848     -63.570  -2.721 -12.711  1.00 40.84           C
ANISOU 1170  CA  PRO A 848     5379   5611   4529   -714    418   -221       C
ATOM   1171  C   PRO A 848     -64.861  -3.312 -13.277  1.00 44.10           C
ANISOU 1171  C   PRO A 848     5775   5955   5025   -569    503   -258       C
ATOM   1172  O   PRO A 848     -64.964  -4.532 -13.449  1.00 43.15           O
ANISOU 1172  O   PRO A 848     5597   5879   4917   -500    489   -181       O
ATOM   1173  CB  PRO A 848     -63.594  -2.705 -11.167  1.00 43.01           C
ANISOU 1173  CB  PRO A 848     5760   5945   4638   -870    404   -265       C
ATOM   1174  CG  PRO A 848     -62.868  -1.467 -10.793  1.00 47.86           C
ANISOU 1174  CG  PRO A 848     6456   6543   5185  -1025    358   -310       C
ATOM   1175  CD  PRO A 848     -63.236  -0.462 -11.845  1.00 43.55           C
ANISOU 1175  CD  PRO A 848     5909   5869   4770   -938    434   -385       C
ATOM   1176  N   GLN A 849     -65.859  -2.461 -13.575  1.00 40.94           N
ANISOU 1176  N   GLN A 849     5419   5437   4698   -527    586   -364       N
ATOM   1177  CA  GLN A 849     -67.106  -3.003 -14.112  1.00 40.89           C
ANISOU 1177  CA  GLN A 849     5373   5367   4796   -407    637   -373       C
ATOM   1178  C   GLN A 849     -67.168  -2.929 -15.676  1.00 44.24           C
ANISOU 1178  C   GLN A 849     5754   5721   5334   -305    590   -319       C
ATOM   1179  O   GLN A 849     -68.174  -3.334 -16.257  1.00 43.51           O
ANISOU 1179  O   GLN A 849     5632   5570   5330   -225    594   -310       O
ATOM   1180  CB  GLN A 849     -68.377  -2.404 -13.417  1.00 44.05           C
ANISOU 1180  CB  GLN A 849     5816   5677   5246   -408    766   -490       C
ATOM   1181  CG  GLN A 849     -68.340  -0.987 -12.838  1.00 62.92           C
ANISOU 1181  CG  GLN A 849     8305   7985   7616   -488    849   -602       C
ATOM   1182  CD  GLN A 849     -67.377  -0.671 -11.699  1.00 63.51           C
ANISOU 1182  CD  GLN A 849     8499   8133   7498   -658    832   -639       C
ATOM   1183  OE1 GLN A 849     -67.285  -1.327 -10.657  1.00 61.93           O
ANISOU 1183  OE1 GLN A 849     8355   8018   7158   -743    837   -638       O
ATOM   1184  NE2 GLN A 849     -66.707   0.428 -11.841  1.00 49.72           N
ANISOU 1184  NE2 GLN A 849     6813   6341   5737   -729    810   -675       N
ATOM   1185  N   HIS A 850     -66.090  -2.463 -16.345  1.00 39.10           N
ANISOU 1185  N   HIS A 850     5108   5076   4672   -324    542   -273       N
ATOM   1186  CA  HIS A 850     -66.102  -2.322 -17.805  1.00 37.22           C
ANISOU 1186  CA  HIS A 850     4874   4763   4507   -251    512   -226       C
ATOM   1187  C   HIS A 850     -64.744  -2.671 -18.426  1.00 39.40           C
ANISOU 1187  C   HIS A 850     5136   5089   4747   -258    488   -134       C
ATOM   1188  O   HIS A 850     -63.768  -1.932 -18.282  1.00 38.60           O
ANISOU 1188  O   HIS A 850     5026   5009   4630   -326    481   -123       O
ATOM   1189  CB  HIS A 850     -66.561  -0.892 -18.209  1.00 37.33           C
ANISOU 1189  CB  HIS A 850     4927   4656   4602   -250    526   -285       C
ATOM   1190  CG  HIS A 850     -66.861  -0.700 -19.673  1.00 39.98           C
ANISOU 1190  CG  HIS A 850     5288   4896   5005   -186    478   -232       C
ATOM   1191  ND1 HIS A 850     -67.375   0.492 -20.144  1.00 42.05           N
ANISOU 1191  ND1 HIS A 850     5577   5036   5363   -172    472   -255       N
ATOM   1192  CD2 HIS A 850     -66.680  -1.535 -20.727  1.00 39.66           C
ANISOU 1192  CD2 HIS A 850     5275   4857   4937   -146    436   -153       C
ATOM   1193  CE1 HIS A 850     -67.473   0.358 -21.456  1.00 39.96           C
ANISOU 1193  CE1 HIS A 850     5355   4715   5113   -134    404   -181       C
ATOM   1194  NE2 HIS A 850     -67.079  -0.855 -21.846  1.00 39.70           N
ANISOU 1194  NE2 HIS A 850     5338   4750   4996   -124    388   -127       N
ATOM   1195  N   VAL A 851     -64.717  -3.780 -19.173  1.00 36.06           N
ANISOU 1195  N   VAL A 851     4712   4666   4321   -190    490    -65       N
ATOM   1196  CA  VAL A 851     -63.516  -4.252 -19.855  1.00 36.05           C
ANISOU 1196  CA  VAL A 851     4700   4686   4312   -173    517     28       C
ATOM   1197  C   VAL A 851     -63.679  -4.217 -21.364  1.00 38.35           C
ANISOU 1197  C   VAL A 851     5090   4871   4612   -123    537     48       C
ATOM   1198  O   VAL A 851     -64.803  -4.262 -21.889  1.00 36.19           O
ANISOU 1198  O   VAL A 851     4884   4523   4343    -97    497     15       O
ATOM   1199  CB  VAL A 851     -63.016  -5.638 -19.351  1.00 39.14           C
ANISOU 1199  CB  VAL A 851     5029   5157   4686   -147    538    104       C
ATOM   1200  CG1 VAL A 851     -62.749  -5.607 -17.844  1.00 38.74           C
ANISOU 1200  CG1 VAL A 851     4903   5215   4601   -224    492    104       C
ATOM   1201  CG2 VAL A 851     -63.993  -6.762 -19.711  1.00 38.43           C
ANISOU 1201  CG2 VAL A 851     4993   5024   4583    -81    548     98       C
ATOM   1202  N   LYS A 852     -62.549  -4.154 -22.059  1.00 35.61           N
ANISOU 1202  N   LYS A 852     4752   4510   4267   -121    599    112       N
ATOM   1203  CA  LYS A 852     -62.529  -4.094 -23.525  1.00 36.98           C
ANISOU 1203  CA  LYS A 852     5060   4575   4415    -95    641    135       C
ATOM   1204  C   LYS A 852     -61.369  -4.888 -24.078  1.00 42.31           C
ANISOU 1204  C   LYS A 852     5740   5245   5092    -60    772    218       C
ATOM   1205  O   LYS A 852     -60.276  -4.879 -23.519  1.00 42.31           O
ANISOU 1205  O   LYS A 852     5604   5316   5155    -70    819    279       O
ATOM   1206  CB  LYS A 852     -62.437  -2.644 -24.036  1.00 37.45           C
ANISOU 1206  CB  LYS A 852     5166   4573   4490   -141    617    114       C
ATOM   1207  CG  LYS A 852     -63.561  -1.710 -23.582  1.00 36.19           C
ANISOU 1207  CG  LYS A 852     5001   4384   4367   -162    519     39       C
ATOM   1208  CD  LYS A 852     -63.390  -0.304 -24.194  1.00 42.84           C
ANISOU 1208  CD  LYS A 852     5901   5141   5234   -201    506     36       C
ATOM   1209  CE  LYS A 852     -64.353   0.698 -23.594  1.00 40.46           C
ANISOU 1209  CE  LYS A 852     5575   4793   5005   -212    444    -34       C
ATOM   1210  NZ  LYS A 852     -64.382   1.957 -24.397  1.00 38.50           N
ANISOU 1210  NZ  LYS A 852     5404   4430   4793   -233    422    -22       N
ATOM   1211  N   ILE A 853     -61.604  -5.518 -25.212  1.00 39.63           N
ANISOU 1211  N   ILE A 853     5562   4807   4690    -28    834    228       N
ATOM   1212  CA  ILE A 853     -60.607  -6.274 -25.937  1.00 39.96           C
ANISOU 1212  CA  ILE A 853     5656   4797   4731     14   1010    295       C
ATOM   1213  C   ILE A 853     -59.739  -5.302 -26.759  1.00 43.39           C
ANISOU 1213  C   ILE A 853     6135   5177   5176    -17   1101    327       C
ATOM   1214  O   ILE A 853     -60.259  -4.415 -27.437  1.00 42.18           O
ANISOU 1214  O   ILE A 853     6109   4959   4959    -66   1035    290       O
ATOM   1215  CB  ILE A 853     -61.331  -7.286 -26.859  1.00 43.43           C
ANISOU 1215  CB  ILE A 853     6314   5126   5062     33   1044    271       C
ATOM   1216  CG1 ILE A 853     -62.087  -8.350 -26.028  1.00 43.04           C
ANISOU 1216  CG1 ILE A 853     6208   5127   5020     62    973    252       C
ATOM   1217  CG2 ILE A 853     -60.344  -7.943 -27.875  1.00 44.06           C
ANISOU 1217  CG2 ILE A 853     6526   5100   5117     71   1278    321       C
ATOM   1218  CD1 ILE A 853     -63.254  -8.891 -26.759  1.00 46.66           C
ANISOU 1218  CD1 ILE A 853     6865   5492   5371     32    902    208       C
ATOM   1219  N   THR A 854     -58.434  -5.505 -26.745  1.00 41.18           N
ANISOU 1219  N   THR A 854     5744   4913   4989     11   1256    412       N
ATOM   1220  CA  THR A 854     -57.541  -4.677 -27.567  1.00 42.17           C
ANISOU 1220  CA  THR A 854     5906   4979   5139    -20   1377    454       C
ATOM   1221  C   THR A 854     -56.457  -5.540 -28.214  1.00 47.59           C
ANISOU 1221  C   THR A 854     6603   5593   5888     47   1641    540       C
ATOM   1222  O   THR A 854     -56.547  -6.779 -28.177  1.00 46.80           O
ANISOU 1222  O   THR A 854     6530   5463   5788    119   1725    552       O
ATOM   1223  CB  THR A 854     -56.993  -3.468 -26.765  1.00 45.82           C
ANISOU 1223  CB  THR A 854     6174   5536   5699    -90   1280    476       C
ATOM   1224  OG1 THR A 854     -56.494  -2.495 -27.696  1.00 46.15           O
ANISOU 1224  OG1 THR A 854     6305   5498   5731   -139   1362    493       O
ATOM   1225  CG2 THR A 854     -55.914  -3.867 -25.738  1.00 39.13           C
ANISOU 1225  CG2 THR A 854     5058   4800   5011    -79   1304    579       C
ATOM   1226  N   ASP A 855     -55.426  -4.876 -28.784  1.00 46.44           N
ANISOU 1226  N   ASP A 855     6429   5406   5811     25   1789    604       N
ATOM   1227  CA  ASP A 855     -54.249  -5.480 -29.406  1.00 47.96           C
ANISOU 1227  CA  ASP A 855     6595   5516   6110     90   2085    701       C
ATOM   1228  C   ASP A 855     -54.609  -6.219 -30.690  1.00 52.20           C
ANISOU 1228  C   ASP A 855     7470   5881   6484    119   2279    647       C
ATOM   1229  O   ASP A 855     -54.710  -7.455 -30.733  1.00 49.90           O
ANISOU 1229  O   ASP A 855     7239   5532   6187    195   2392    646       O
ATOM   1230  CB  ASP A 855     -53.448  -6.356 -28.409  1.00 50.29           C
ANISOU 1230  CB  ASP A 855     6592   5896   6621    170   2131    816       C
ATOM   1231  CG  ASP A 855     -51.973  -6.473 -28.750  1.00 63.25           C
ANISOU 1231  CG  ASP A 855     8066   7488   8480    222   2402    963       C
ATOM   1232  OD1 ASP A 855     -51.633  -6.468 -29.964  1.00 64.43           O
ANISOU 1232  OD1 ASP A 855     8410   7487   8582    238   2663    956       O
ATOM   1233  OD2 ASP A 855     -51.162  -6.592 -27.815  1.00 70.84           O
ANISOU 1233  OD2 ASP A 855     8705   8551   9660    240   2358   1095       O
ATOM   1234  N   PHE A 856     -54.756  -5.423 -31.751  1.00 51.59           N
ANISOU 1234  N   PHE A 856     7630   5709   6264     43   2320    609       N
ATOM   1235  CA  PHE A 856     -55.090  -5.874 -33.099  1.00 52.52           C
ANISOU 1235  CA  PHE A 856     8133   5650   6172     20   2482    557       C
ATOM   1236  C   PHE A 856     -53.850  -6.157 -33.950  1.00 57.58           C
ANISOU 1236  C   PHE A 856     8842   6159   6878     60   2877    625       C
ATOM   1237  O   PHE A 856     -53.979  -6.319 -35.161  1.00 57.27           O
ANISOU 1237  O   PHE A 856     9163   5956   6640     14   3046    582       O
ATOM   1238  CB  PHE A 856     -56.053  -4.859 -33.761  1.00 53.93           C
ANISOU 1238  CB  PHE A 856     8551   5794   6145   -100   2274    493       C
ATOM   1239  CG  PHE A 856     -57.364  -4.810 -33.002  1.00 53.43           C
ANISOU 1239  CG  PHE A 856     8433   5825   6041   -118   1938    430       C
ATOM   1240  CD1 PHE A 856     -58.277  -5.863 -33.084  1.00 54.93           C
ANISOU 1240  CD1 PHE A 856     8776   5978   6119   -109   1871    376       C
ATOM   1241  CD2 PHE A 856     -57.639  -3.765 -32.126  1.00 54.67           C
ANISOU 1241  CD2 PHE A 856     8372   6104   6297   -143   1715    427       C
ATOM   1242  CE1 PHE A 856     -59.451  -5.852 -32.331  1.00 54.31           C
ANISOU 1242  CE1 PHE A 856     8609   5986   6039   -121   1588    332       C
ATOM   1243  CE2 PHE A 856     -58.816  -3.760 -31.360  1.00 55.11           C
ANISOU 1243  CE2 PHE A 856     8359   6236   6345   -147   1456    371       C
ATOM   1244  CZ  PHE A 856     -59.706  -4.805 -31.465  1.00 52.63           C
ANISOU 1244  CZ  PHE A 856     8171   5889   5936   -132   1397    331       C
ATOM   1245  N   GLY A 857     -52.685  -6.281 -33.295  1.00 55.02           N
ANISOU 1245  N   GLY A 857     8176   5896   6831    142   3022    739       N
ATOM   1246  CA  GLY A 857     -51.391  -6.551 -33.927  1.00 57.31           C
ANISOU 1246  CA  GLY A 857     8432   6069   7272    203   3421    835       C
ATOM   1247  C   GLY A 857     -51.325  -7.825 -34.757  1.00 62.83           C
ANISOU 1247  C   GLY A 857     9409   6575   7890    277   3749    803       C
ATOM   1248  O   GLY A 857     -50.472  -7.937 -35.637  1.00 63.11           O
ANISOU 1248  O   GLY A 857     9560   6456   7963    303   4125    844       O
ATOM   1249  N   ARG A 858     -52.237  -8.797 -34.490  1.00 57.88           N
ANISOU 1249  N   ARG A 858     8908   5940   7145    304   3626    724       N
ATOM   1250  CA  ARG A 858     -52.324 -10.067 -35.220  1.00 58.68           C
ANISOU 1250  CA  ARG A 858     9314   5843   7138    356   3907    672       C
ATOM   1251  C   ARG A 858     -53.678 -10.228 -35.933  1.00 61.67           C
ANISOU 1251  C   ARG A 858    10141   6145   7146    230   3728    524       C
ATOM   1252  O   ARG A 858     -53.881 -11.217 -36.635  1.00 62.49           O
ANISOU 1252  O   ARG A 858    10574   6070   7100    230   3931    459       O
ATOM   1253  CB  ARG A 858     -52.097 -11.248 -34.248  1.00 57.82           C
ANISOU 1253  CB  ARG A 858     8946   5769   7255    499   3944    736       C
ATOM   1254  CG  ARG A 858     -50.623 -11.548 -33.990  1.00 62.02           C
ANISOU 1254  CG  ARG A 858     9151   6265   8149    641   4271    902       C
ATOM   1255  CD  ARG A 858     -50.420 -12.558 -32.869  1.00 67.25           C
ANISOU 1255  CD  ARG A 858     9498   6995   9060    773   4223   1001       C
ATOM   1256  NE  ARG A 858     -51.227 -13.773 -33.034  1.00 74.19           N
ANISOU 1256  NE  ARG A 858    10654   7756   9780    803   4257    901       N
ATOM   1257  CZ  ARG A 858     -50.914 -14.790 -33.834  1.00 84.39           C
ANISOU 1257  CZ  ARG A 858    12198   8806  11061    881   4651    877       C
ATOM   1258  NH1 ARG A 858     -49.802 -14.759 -34.556  1.00 71.49           N
ANISOU 1258  NH1 ARG A 858    10569   7016   9580    951   5075    950       N
ATOM   1259  NH2 ARG A 858     -51.713 -15.843 -33.921  1.00 74.22           N
ANISOU 1259  NH2 ARG A 858    11168   7417   9615    885   4640    780       N
ATOM   1260  N   ALA A 859     -54.601  -9.269 -35.754  1.00 57.39           N
ANISOU 1260  N   ALA A 859     9612   5724   6470    118   3352    479       N
ATOM   1261  CA  ALA A 859     -55.954  -9.341 -36.315  1.00 57.75           C
ANISOU 1261  CA  ALA A 859    10013   5719   6211     -8   3115    373       C
ATOM   1262  C   ALA A 859     -55.994  -9.303 -37.846  1.00 67.60           C
ANISOU 1262  C   ALA A 859    11760   6759   7167   -128   3302    322       C
ATOM   1263  O   ALA A 859     -55.256  -8.537 -38.479  1.00 67.70           O
ANISOU 1263  O   ALA A 859    11833   6715   7176   -155   3493    362       O
ATOM   1264  CB  ALA A 859     -56.847  -8.260 -35.719  1.00 55.91           C
ANISOU 1264  CB  ALA A 859     9625   5654   5966    -79   2694    364       C
ATOM   1265  N   LYS A 860     -56.840 -10.169 -38.431  1.00 67.20           N
ANISOU 1265  N   LYS A 860    12080   6585   6867   -211   3256    239       N
ATOM   1266  CA  LYS A 860     -57.010 -10.288 -39.880  1.00 71.09           C
ANISOU 1266  CA  LYS A 860    13118   6867   7028   -360   3403    181       C
ATOM   1267  C   LYS A 860     -58.493 -10.450 -40.205  1.00 79.41           C
ANISOU 1267  C   LYS A 860    14454   7907   7810   -524   3025    121       C
ATOM   1268  O   LYS A 860     -59.259 -10.875 -39.349  1.00 75.59           O
ANISOU 1268  O   LYS A 860    13766   7537   7418   -490   2765    110       O
ATOM   1269  CB  LYS A 860     -56.234 -11.525 -40.426  1.00 75.32           C
ANISOU 1269  CB  LYS A 860    13895   7185   7538   -296   3885    144       C
ATOM   1270  CG  LYS A 860     -54.749 -11.652 -40.037  1.00 86.05           C
ANISOU 1270  CG  LYS A 860    14929   8534   9232   -105   4297    228       C
ATOM   1271  CD  LYS A 860     -53.811 -10.788 -40.879  1.00 95.63           C
ANISOU 1271  CD  LYS A 860    16249   9658  10430   -136   4596    272       C
ATOM   1272  CE  LYS A 860     -52.393 -10.838 -40.365  1.00108.18           C
ANISOU 1272  CE  LYS A 860    17421  11265  12415     53   4945    386       C
ATOM   1273  NZ  LYS A 860     -51.476 -11.506 -41.330  1.00121.42           N
ANISOU 1273  NZ  LYS A 860    19381  12678  14074     95   5523    378       N
ATOM   1274  N   LEU A 861     -58.883 -10.176 -41.461  1.00 83.77           N
ANISOU 1274  N   LEU A 861    15486   8312   8030   -712   3001     92       N
ATOM   1275  CA  LEU A 861     -60.250 -10.391 -41.951  1.00 86.10           C
ANISOU 1275  CA  LEU A 861    16097   8565   8052   -901   2642     58       C
ATOM   1276  C   LEU A 861     -60.544 -11.901 -42.232  1.00 95.47           C
ANISOU 1276  C   LEU A 861    17598   9595   9081   -946   2775    -30       C
ATOM   1277  O   LEU A 861     -59.636 -12.735 -42.132  1.00 96.82           O
ANISOU 1277  O   LEU A 861    17767   9668   9352   -819   3182    -66       O
ATOM   1278  CB  LEU A 861     -60.533  -9.516 -43.176  1.00 88.09           C
ANISOU 1278  CB  LEU A 861    16752   8718   7999  -1108   2527     84       C
ATOM   1279  CG  LEU A 861     -61.033  -8.099 -42.869  1.00 92.14           C
ANISOU 1279  CG  LEU A 861    16998   9392   8619  -1126   2162    174       C
ATOM   1280  CD1 LEU A 861     -59.875  -7.145 -42.538  1.00 92.11           C
ANISOU 1280  CD1 LEU A 861    16696   9460   8841   -993   2395    223       C
ATOM   1281  CD2 LEU A 861     -61.805  -7.545 -44.051  1.00 97.36           C
ANISOU 1281  CD2 LEU A 861    18097   9949   8948  -1367   1906    215       C
ATOM   1282  N   LEU A 862     -61.822 -12.240 -42.545  1.00 93.74           N
ANISOU 1282  N   LEU A 862    17625   9348   8643  -1127   2419    -53       N
ATOM   1283  CA  LEU A 862     -62.344 -13.593 -42.832  1.00123.75           C
ANISOU 1283  CA  LEU A 862    21753  13003  12263  -1222   2445   -135       C
ATOM   1284  C   LEU A 862     -62.293 -14.511 -41.615  1.00131.23           C
ANISOU 1284  C   LEU A 862    22316  14042  13502  -1031   2502   -152       C
ATOM   1285  O   LEU A 862     -63.099 -15.437 -41.502  1.00 93.58           O
ANISOU 1285  O   LEU A 862    17669   9229   8658  -1105   2361   -195       O
ATOM   1286  CB  LEU A 862     -61.675 -14.271 -44.055  1.00127.27           C
ANISOU 1286  CB  LEU A 862    22780  13165  12411  -1321   2877   -220       C
ATOM   1287  CG  LEU A 862     -61.744 -13.540 -45.400  1.00134.62           C
ANISOU 1287  CG  LEU A 862    24213  13963  12973  -1554   2850   -212       C
ATOM   1288  CD1 LEU A 862     -60.572 -13.923 -46.281  1.00137.65           C
ANISOU 1288  CD1 LEU A 862    25006  14101  13193  -1553   3433   -285       C
ATOM   1289  CD2 LEU A 862     -63.060 -13.816 -46.122  1.00138.90           C
ANISOU 1289  CD2 LEU A 862    25175  14434  13166  -1851   2426   -218       C
ATOM   1290  N   VAL A 876     -45.604 -16.451 -31.776  1.00 81.27           N
ANISOU 1290  N   VAL A 876    10028   8323  12528   1567   5588   1821       N
ATOM   1291  CA  VAL A 876     -47.015 -16.847 -31.773  1.00 77.72           C
ANISOU 1291  CA  VAL A 876     9967   7883  11678   1482   5354   1601       C
ATOM   1292  C   VAL A 876     -47.496 -17.303 -30.364  1.00 75.87           C
ANISOU 1292  C   VAL A 876     9470   7842  11515   1496   4945   1675       C
ATOM   1293  O   VAL A 876     -46.751 -17.968 -29.638  1.00 77.31           O
ANISOU 1293  O   VAL A 876     9293   8025  12056   1634   4999   1887       O
ATOM   1294  CB  VAL A 876     -47.390 -17.872 -32.886  1.00 83.46           C
ANISOU 1294  CB  VAL A 876    11193   8303  12214   1532   5757   1447       C
ATOM   1295  CG1 VAL A 876     -47.121 -17.298 -34.276  1.00 85.10           C
ANISOU 1295  CG1 VAL A 876    11750   8339  12245   1464   6102   1340       C
ATOM   1296  CG2 VAL A 876     -46.682 -19.208 -32.703  1.00 86.11           C
ANISOU 1296  CG2 VAL A 876    11373   8445  12900   1749   6111   1595       C
ATOM   1297  N   PRO A 877     -48.743 -16.956 -29.967  1.00 65.52           N
ANISOU 1297  N   PRO A 877     8333   6687   9875   1353   4540   1514       N
ATOM   1298  CA  PRO A 877     -49.226 -17.345 -28.621  1.00 62.88           C
ANISOU 1298  CA  PRO A 877     7774   6533   9585   1351   4170   1577       C
ATOM   1299  C   PRO A 877     -49.763 -18.792 -28.543  1.00 66.29           C
ANISOU 1299  C   PRO A 877     8384   6820   9984   1444   4271   1540       C
ATOM   1300  O   PRO A 877     -50.972 -19.007 -28.417  1.00 63.58           O
ANISOU 1300  O   PRO A 877     8285   6517   9357   1353   4048   1382       O
ATOM   1301  CB  PRO A 877     -50.300 -16.291 -28.330  1.00 61.10           C
ANISOU 1301  CB  PRO A 877     7667   6506   9043   1164   3760   1418       C
ATOM   1302  CG  PRO A 877     -50.846 -15.931 -29.688  1.00 65.06           C
ANISOU 1302  CG  PRO A 877     8612   6861   9246   1085   3920   1222       C
ATOM   1303  CD  PRO A 877     -49.744 -16.143 -30.693  1.00 64.15           C
ANISOU 1303  CD  PRO A 877     8544   6533   9297   1184   4396   1290       C
ATOM   1304  N   ILE A 878     -48.844 -19.781 -28.629  1.00 65.36           N
ANISOU 1304  N   ILE A 878     8131   6521  10182   1626   4619   1697       N
ATOM   1305  CA  ILE A 878     -49.088 -21.233 -28.651  1.00 65.78           C
ANISOU 1305  CA  ILE A 878     8339   6379  10276   1744   4811   1693       C
ATOM   1306  C   ILE A 878     -50.128 -21.693 -27.618  1.00 66.73           C
ANISOU 1306  C   ILE A 878     8455   6647  10252   1683   4420   1656       C
ATOM   1307  O   ILE A 878     -51.097 -22.344 -27.996  1.00 65.66           O
ANISOU 1307  O   ILE A 878     8684   6400   9864   1640   4436   1486       O
ATOM   1308  CB  ILE A 878     -47.757 -22.052 -28.532  1.00 71.93           C
ANISOU 1308  CB  ILE A 878     8803   6992  11534   1969   5176   1948       C
ATOM   1309  CG1 ILE A 878     -46.891 -21.928 -29.795  1.00 75.39           C
ANISOU 1309  CG1 ILE A 878     9369   7189  12085   2048   5697   1941       C
ATOM   1310  CG2 ILE A 878     -48.006 -23.532 -28.224  1.00 73.00           C
ANISOU 1310  CG2 ILE A 878     9017   6960  11758   2096   5294   1985       C
ATOM   1311  CD1 ILE A 878     -45.670 -21.137 -29.572  1.00 90.21           C
ANISOU 1311  CD1 ILE A 878    10793   9165  14320   2095   5741   2165       C
ATOM   1312  N   LYS A 879     -49.914 -21.364 -26.335  1.00 62.73           N
ANISOU 1312  N   LYS A 879     7552   6380   9900   1666   4079   1820       N
ATOM   1313  CA  LYS A 879     -50.720 -21.784 -25.177  1.00 60.83           C
ANISOU 1313  CA  LYS A 879     7248   6293   9573   1615   3723   1831       C
ATOM   1314  C   LYS A 879     -52.163 -21.239 -25.137  1.00 62.13           C
ANISOU 1314  C   LYS A 879     7690   6586   9332   1431   3417   1591       C
ATOM   1315  O   LYS A 879     -52.953 -21.677 -24.286  1.00 60.51           O
ANISOU 1315  O   LYS A 879     7486   6475   9031   1387   3172   1574       O
ATOM   1316  CB  LYS A 879     -49.977 -21.461 -23.874  1.00 62.71           C
ANISOU 1316  CB  LYS A 879     7010   6744  10072   1621   3456   2082       C
ATOM   1317  CG  LYS A 879     -48.817 -22.425 -23.649  1.00 65.60           C
ANISOU 1317  CG  LYS A 879     7084   6972  10868   1819   3696   2357       C
ATOM   1318  CD  LYS A 879     -47.979 -22.062 -22.458  1.00 68.14           C
ANISOU 1318  CD  LYS A 879     6930   7496  11463   1803   3417   2637       C
ATOM   1319  CE  LYS A 879     -46.731 -22.912 -22.436  1.00 74.77           C
ANISOU 1319  CE  LYS A 879     7453   8174  12783   2011   3690   2936       C
ATOM   1320  NZ  LYS A 879     -46.029 -22.842 -21.123  1.00 72.68           N
ANISOU 1320  NZ  LYS A 879     6730   8099  12786   1988   3357   3248       N
ATOM   1321  N   TRP A 880     -52.511 -20.316 -26.063  1.00 57.48           N
ANISOU 1321  N   TRP A 880     7332   5988   8519   1328   3442   1421       N
ATOM   1322  CA  TRP A 880     -53.855 -19.729 -26.195  1.00 54.61           C
ANISOU 1322  CA  TRP A 880     7225   5718   7807   1162   3178   1209       C
ATOM   1323  C   TRP A 880     -54.486 -20.151 -27.516  1.00 60.01           C
ANISOU 1323  C   TRP A 880     8366   6181   8252   1126   3387   1027       C
ATOM   1324  O   TRP A 880     -55.639 -19.836 -27.773  1.00 58.90           O
ANISOU 1324  O   TRP A 880     8462   6080   7839    992   3187    867       O
ATOM   1325  CB  TRP A 880     -53.779 -18.191 -26.159  1.00 51.55           C
ANISOU 1325  CB  TRP A 880     6731   5504   7351   1049   2987   1179       C
ATOM   1326  CG  TRP A 880     -53.674 -17.627 -24.780  1.00 50.85           C
ANISOU 1326  CG  TRP A 880     6307   5658   7356   1000   2666   1284       C
ATOM   1327  CD1 TRP A 880     -54.693 -17.138 -24.013  1.00 51.32           C
ANISOU 1327  CD1 TRP A 880     6379   5884   7235    880   2338   1192       C
ATOM   1328  CD2 TRP A 880     -52.485 -17.532 -23.982  1.00 52.26           C
ANISOU 1328  CD2 TRP A 880     6101   5927   7827   1058   2645   1509       C
ATOM   1329  NE1 TRP A 880     -54.214 -16.749 -22.786  1.00 50.25           N
ANISOU 1329  NE1 TRP A 880     5932   5932   7229    850   2128   1328       N
ATOM   1330  CE2 TRP A 880     -52.858 -16.966 -22.743  1.00 54.49           C
ANISOU 1330  CE2 TRP A 880     6218   6435   8053    947   2284   1531       C
ATOM   1331  CE3 TRP A 880     -51.126 -17.812 -24.218  1.00 55.89           C
ANISOU 1331  CE3 TRP A 880     6337   6296   8604   1182   2899   1703       C
ATOM   1332  CZ2 TRP A 880     -51.929 -16.725 -21.721  1.00 54.81           C
ANISOU 1332  CZ2 TRP A 880     5902   6614   8309    936   2137   1740       C
ATOM   1333  CZ3 TRP A 880     -50.208 -17.579 -23.204  1.00 58.24           C
ANISOU 1333  CZ3 TRP A 880     6235   6737   9158   1186   2744   1931       C
ATOM   1334  CH2 TRP A 880     -50.611 -17.052 -21.969  1.00 57.34           C
ANISOU 1334  CH2 TRP A 880     5988   6850   8949   1053   2350   1948       C
ATOM   1335  N   MET A 881     -53.725 -20.835 -28.362  1.00 58.60           N
ANISOU 1335  N   MET A 881     8318   5765   8183   1236   3790   1057       N
ATOM   1336  CA  MET A 881     -54.153 -21.204 -29.702  1.00 59.08           C
ANISOU 1336  CA  MET A 881     8856   5589   8003   1184   4031    888       C
ATOM   1337  C   MET A 881     -54.882 -22.524 -29.811  1.00 61.07           C
ANISOU 1337  C   MET A 881     9384   5674   8144   1188   4094    809       C
ATOM   1338  O   MET A 881     -54.483 -23.520 -29.198  1.00 61.84           O
ANISOU 1338  O   MET A 881     9324   5707   8466   1323   4208    926       O
ATOM   1339  CB  MET A 881     -52.936 -21.239 -30.652  1.00 64.08           C
ANISOU 1339  CB  MET A 881     9542   6014   8791   1290   4497    944       C
ATOM   1340  CG  MET A 881     -52.535 -19.896 -31.210  1.00 67.75           C
ANISOU 1340  CG  MET A 881     9986   6554   9202   1215   4500    928       C
ATOM   1341  SD  MET A 881     -50.800 -19.855 -31.783  1.00 75.33           S
ANISOU 1341  SD  MET A 881    10764   7346  10512   1382   5018   1091       S
ATOM   1342  CE  MET A 881     -50.880 -20.871 -33.223  1.00 74.21           C
ANISOU 1342  CE  MET A 881    11194   6821  10180   1399   5514    940       C
ATOM   1343  N   ALA A 882     -55.872 -22.556 -30.718  1.00 56.54           N
ANISOU 1343  N   ALA A 882     9252   5000   7233   1034   4054    619       N
ATOM   1344  CA  ALA A 882     -56.595 -23.763 -31.107  1.00 57.16           C
ANISOU 1344  CA  ALA A 882     9690   4876   7153    993   4141    515       C
ATOM   1345  C   ALA A 882     -55.614 -24.735 -31.748  1.00 65.89           C
ANISOU 1345  C   ALA A 882    10947   5679   8408   1140   4652    552       C
ATOM   1346  O   ALA A 882     -54.615 -24.303 -32.327  1.00 67.90           O
ANISOU 1346  O   ALA A 882    11168   5853   8777   1216   4948    599       O
ATOM   1347  CB  ALA A 882     -57.690 -23.411 -32.091  1.00 57.24           C
ANISOU 1347  CB  ALA A 882    10141   4833   6775    774   3995    328       C
ATOM   1348  N   LEU A 883     -55.885 -26.044 -31.652  1.00 64.91           N
ANISOU 1348  N   LEU A 883    10989   5375   8299   1184   4780    533       N
ATOM   1349  CA  LEU A 883     -54.996 -27.053 -32.211  1.00 67.55           C
ANISOU 1349  CA  LEU A 883    11478   5390   8799   1337   5294    567       C
ATOM   1350  C   LEU A 883     -54.787 -26.902 -33.736  1.00 74.00           C
ANISOU 1350  C   LEU A 883    12787   5952   9379   1254   5651    415       C
ATOM   1351  O   LEU A 883     -53.645 -27.024 -34.175  1.00 76.39           O
ANISOU 1351  O   LEU A 883    13053   6077   9895   1406   6096    487       O
ATOM   1352  CB  LEU A 883     -55.435 -28.484 -31.813  1.00 68.24           C
ANISOU 1352  CB  LEU A 883    11681   5318   8927   1383   5344    565       C
ATOM   1353  CG  LEU A 883     -54.476 -29.632 -32.202  1.00 76.04           C
ANISOU 1353  CG  LEU A 883    12774   5959  10159   1580   5893    628       C
ATOM   1354  CD1 LEU A 883     -53.111 -29.517 -31.502  1.00 76.81           C
ANISOU 1354  CD1 LEU A 883    12327   6113  10745   1834   6069    890       C
ATOM   1355  CD2 LEU A 883     -55.087 -30.966 -31.899  1.00 80.05           C
ANISOU 1355  CD2 LEU A 883    13464   6304  10646   1583   5903    597       C
ATOM   1356  N   GLU A 884     -55.849 -26.570 -34.523  1.00 71.14           N
ANISOU 1356  N   GLU A 884    12861   5578   8592   1009   5452    225       N
ATOM   1357  CA  GLU A 884     -55.773 -26.335 -35.991  1.00 73.91           C
ANISOU 1357  CA  GLU A 884    13735   5703   8643    877   5727     76       C
ATOM   1358  C   GLU A 884     -54.784 -25.197 -36.292  1.00 76.62           C
ANISOU 1358  C   GLU A 884    13870   6127   9116    946   5886    155       C
ATOM   1359  O   GLU A 884     -54.166 -25.204 -37.353  1.00 78.62           O
ANISOU 1359  O   GLU A 884    14439   6144   9291    946   6310     99       O
ATOM   1360  CB  GLU A 884     -57.116 -25.886 -36.644  1.00 74.70           C
ANISOU 1360  CB  GLU A 884    14238   5860   8284    577   5349    -91       C
ATOM   1361  CG  GLU A 884     -58.446 -26.280 -36.037  1.00 84.44           C
ANISOU 1361  CG  GLU A 884    15484   7213   9386    443   4904   -136       C
ATOM   1362  CD  GLU A 884     -58.788 -25.565 -34.751  1.00 83.98           C
ANISOU 1362  CD  GLU A 884    14878   7515   9518    493   4470    -22       C
ATOM   1363  OE1 GLU A 884     -59.452 -24.505 -34.785  1.00 72.21           O
ANISOU 1363  OE1 GLU A 884    13336   6223   7876    354   4114    -48       O
ATOM   1364  OE2 GLU A 884     -58.373 -26.079 -33.693  1.00 72.61           O
ANISOU 1364  OE2 GLU A 884    13063   6144   8382    672   4499    101       O
ATOM   1365  N   SER A 885     -54.712 -24.183 -35.399  1.00 68.78           N
ANISOU 1365  N   SER A 885    12389   5461   8284    976   5536    271       N
ATOM   1366  CA  SER A 885     -53.830 -23.029 -35.563  1.00 68.97           C
ANISOU 1366  CA  SER A 885    12174   5592   8440   1022   5621    356       C
ATOM   1367  C   SER A 885     -52.372 -23.403 -35.345  1.00 75.45           C
ANISOU 1367  C   SER A 885    12677   6300   9689   1268   6060    528       C
ATOM   1368  O   SER A 885     -51.536 -23.005 -36.147  1.00 77.05           O
ANISOU 1368  O   SER A 885    12967   6374   9935   1299   6418    540       O
ATOM   1369  CB  SER A 885     -54.248 -21.877 -34.652  1.00 67.48           C
ANISOU 1369  CB  SER A 885    11594   5762   8282    962   5114    417       C
ATOM   1370  OG  SER A 885     -55.626 -21.582 -34.802  1.00 68.61           O
ANISOU 1370  OG  SER A 885    11986   5998   8084    755   4717    281       O
ATOM   1371  N   ILE A 886     -52.064 -24.189 -34.286  1.00 72.28           N
ANISOU 1371  N   ILE A 886    11912   5935   9616   1438   6043    675       N
ATOM   1372  CA  ILE A 886     -50.688 -24.642 -34.013  1.00 74.51           C
ANISOU 1372  CA  ILE A 886    11846   6102  10364   1685   6440    878       C
ATOM   1373  C   ILE A 886     -50.186 -25.537 -35.170  1.00 81.72           C
ANISOU 1373  C   ILE A 886    13184   6605  11263   1760   7061    799       C
ATOM   1374  O   ILE A 886     -49.137 -25.261 -35.754  1.00 82.74           O
ANISOU 1374  O   ILE A 886    13259   6598  11581   1860   7478    869       O
ATOM   1375  CB  ILE A 886     -50.555 -25.363 -32.631  1.00 76.58           C
ANISOU 1375  CB  ILE A 886    11661   6478  10956   1835   6250   1065       C
ATOM   1376  CG1 ILE A 886     -51.069 -24.479 -31.463  1.00 72.52           C
ANISOU 1376  CG1 ILE A 886    10773   6357  10426   1742   5658   1130       C
ATOM   1377  CG2 ILE A 886     -49.103 -25.849 -32.390  1.00 79.95           C
ANISOU 1377  CG2 ILE A 886    11708   6764  11903   2095   6656   1311       C
ATOM   1378  CD1 ILE A 886     -51.389 -25.233 -30.161  1.00 74.55           C
ANISOU 1378  CD1 ILE A 886    10751   6732  10842   1808   5386   1250       C
ATOM   1379  N   LEU A 887     -50.958 -26.581 -35.500  1.00 80.13           N
ANISOU 1379  N   LEU A 887    13415   6200  10829   1699   7125    650       N
ATOM   1380  CA  LEU A 887     -50.611 -27.567 -36.517  1.00 84.72           C
ANISOU 1380  CA  LEU A 887    14460   6365  11364   1753   7705    551       C
ATOM   1381  C   LEU A 887     -50.692 -27.090 -37.968  1.00 90.59           C
ANISOU 1381  C   LEU A 887    15775   6923  11721   1578   7970    356       C
ATOM   1382  O   LEU A 887     -49.851 -27.504 -38.770  1.00 94.10           O
ANISOU 1382  O   LEU A 887    16439   7052  12264   1679   8567    344       O
ATOM   1383  CB  LEU A 887     -51.467 -28.847 -36.353  1.00 85.06           C
ANISOU 1383  CB  LEU A 887    14804   6249  11266   1715   7653    450       C
ATOM   1384  CG  LEU A 887     -51.302 -29.699 -35.079  1.00 88.29           C
ANISOU 1384  CG  LEU A 887    14766   6719  12061   1911   7543    639       C
ATOM   1385  CD1 LEU A 887     -52.262 -30.863 -35.100  1.00 88.58           C
ANISOU 1385  CD1 LEU A 887    15193   6580  11882   1825   7496    504       C
ATOM   1386  CD2 LEU A 887     -49.883 -30.251 -34.946  1.00 92.32           C
ANISOU 1386  CD2 LEU A 887    14956   7024  13097   2212   8059    852       C
ATOM   1387  N   HIS A 888     -51.723 -26.296 -38.331  1.00 84.14           N
ANISOU 1387  N   HIS A 888    15229   6275  10465   1313   7550    207       N
ATOM   1388  CA  HIS A 888     -51.930 -25.932 -39.736  1.00 85.84           C
ANISOU 1388  CA  HIS A 888    16056   6302  10255   1108   7752     22       C
ATOM   1389  C   HIS A 888     -52.020 -24.435 -40.041  1.00 87.57           C
ANISOU 1389  C   HIS A 888    16213   6756  10305    965   7481     21       C
ATOM   1390  O   HIS A 888     -52.168 -24.066 -41.214  1.00 89.32           O
ANISOU 1390  O   HIS A 888    16945   6830  10164    784   7629   -114       O
ATOM   1391  CB  HIS A 888     -53.178 -26.649 -40.274  1.00 87.14           C
ANISOU 1391  CB  HIS A 888    16829   6321   9961    872   7587   -187       C
ATOM   1392  CG  HIS A 888     -53.114 -28.139 -40.143  1.00 93.05           C
ANISOU 1392  CG  HIS A 888    17741   6787  10826    984   7898   -213       C
ATOM   1393  ND1 HIS A 888     -53.629 -28.789 -39.035  1.00 93.14           N
ANISOU 1393  ND1 HIS A 888    17448   6929  11012   1055   7585   -142       N
ATOM   1394  CD2 HIS A 888     -52.567 -29.056 -40.970  1.00 98.73           C
ANISOU 1394  CD2 HIS A 888    18894   7095  11522   1038   8507   -298       C
ATOM   1395  CE1 HIS A 888     -53.392 -30.073 -39.232  1.00 95.05           C
ANISOU 1395  CE1 HIS A 888    17943   6838  11332   1149   7994   -181       C
ATOM   1396  NE2 HIS A 888     -52.760 -30.280 -40.384  1.00 99.12           N
ANISOU 1396  NE2 HIS A 888    18909   7015  11737   1145   8561   -280       N
ATOM   1397  N   ARG A 889     -51.896 -23.574 -39.017  1.00 80.45           N
ANISOU 1397  N   ARG A 889    14716   6197   9654   1037   7105    173       N
ATOM   1398  CA  ARG A 889     -51.981 -22.111 -39.163  1.00 77.82           C
ANISOU 1398  CA  ARG A 889    14269   6097   9202    915   6822    186       C
ATOM   1399  C   ARG A 889     -53.383 -21.673 -39.653  1.00 79.12           C
ANISOU 1399  C   ARG A 889    14848   6338   8874    629   6380     22       C
ATOM   1400  O   ARG A 889     -53.513 -20.629 -40.290  1.00 79.10           O
ANISOU 1400  O   ARG A 889    15002   6398   8655    483   6271    -15       O
ATOM   1401  CB  ARG A 889     -50.822 -21.535 -40.029  1.00 80.54           C
ANISOU 1401  CB  ARG A 889    14675   6296   9631    964   7302    227       C
ATOM   1402  CG  ARG A 889     -49.423 -21.936 -39.565  1.00 89.84           C
ANISOU 1402  CG  ARG A 889    15394   7394  11346   1247   7735    421       C
ATOM   1403  CD  ARG A 889     -48.347 -21.271 -40.401  1.00107.05           C
ANISOU 1403  CD  ARG A 889    17612   9444  13616   1280   8193    467       C
ATOM   1404  NE  ARG A 889     -47.007 -21.509 -39.864  1.00120.96           N
ANISOU 1404  NE  ARG A 889    18833  11173  15953   1547   8542    694       N
ATOM   1405  CZ  ARG A 889     -46.033 -22.136 -40.518  1.00145.51           C
ANISOU 1405  CZ  ARG A 889    22046  13961  19279   1700   9209    734       C
ATOM   1406  NH1 ARG A 889     -44.848 -22.310 -39.948  1.00137.68           N
ANISOU 1406  NH1 ARG A 889    20491  12962  18860   1944   9471    977       N
ATOM   1407  NH2 ARG A 889     -46.235 -22.588 -41.751  1.00136.27           N
ANISOU 1407  NH2 ARG A 889    21551  12466  17760   1601   9622    539       N
ATOM   1408  N   ILE A 890     -54.429 -22.476 -39.330  1.00 74.65           N
ANISOU 1408  N   ILE A 890    14438   5768   8157    550   6116    -57       N
ATOM   1409  CA  ILE A 890     -55.833 -22.198 -39.659  1.00 72.62           C
ANISOU 1409  CA  ILE A 890    14507   5589   7495    286   5657   -181       C
ATOM   1410  C   ILE A 890     -56.415 -21.314 -38.552  1.00 71.35           C
ANISOU 1410  C   ILE A 890    13849   5797   7465    287   5110    -94       C
ATOM   1411  O   ILE A 890     -56.374 -21.679 -37.377  1.00 69.01           O
ANISOU 1411  O   ILE A 890    13127   5643   7450    431   4980     -2       O
ATOM   1412  CB  ILE A 890     -56.681 -23.491 -39.886  1.00 77.37           C
ANISOU 1412  CB  ILE A 890    15521   5994   7883    181   5647   -302       C
ATOM   1413  CG1 ILE A 890     -56.187 -24.294 -41.124  1.00 82.17           C
ANISOU 1413  CG1 ILE A 890    16734   6201   8287    134   6201   -421       C
ATOM   1414  CG2 ILE A 890     -58.194 -23.155 -40.001  1.00 75.92           C
ANISOU 1414  CG2 ILE A 890    15540   5945   7361    -85   5083   -382       C
ATOM   1415  CD1 ILE A 890     -56.713 -25.823 -41.185  1.00 88.82           C
ANISOU 1415  CD1 ILE A 890    17937   6793   9018     90   6316   -526       C
ATOM   1416  N   TYR A 891     -56.961 -20.152 -38.934  1.00 66.90           N
ANISOU 1416  N   TYR A 891    13358   5370   6689    122   4802   -119       N
ATOM   1417  CA  TYR A 891     -57.560 -19.210 -37.999  1.00 63.78           C
ANISOU 1417  CA  TYR A 891    12549   5293   6393    107   4313    -54       C
ATOM   1418  C   TYR A 891     -58.947 -18.819 -38.450  1.00 67.54           C
ANISOU 1418  C   TYR A 891    13310   5817   6536   -135   3889   -137       C
ATOM   1419  O   TYR A 891     -59.141 -18.394 -39.589  1.00 68.58           O
ANISOU 1419  O   TYR A 891    13854   5831   6371   -305   3909   -198       O
ATOM   1420  CB  TYR A 891     -56.693 -17.961 -37.857  1.00 63.97           C
ANISOU 1420  CB  TYR A 891    12254   5459   6592    181   4354     42       C
ATOM   1421  CG  TYR A 891     -55.359 -18.185 -37.181  1.00 64.66           C
ANISOU 1421  CG  TYR A 891    11924   5563   7081    417   4670    172       C
ATOM   1422  CD1 TYR A 891     -55.227 -18.057 -35.800  1.00 63.64           C
ANISOU 1422  CD1 TYR A 891    11261   5666   7254    540   4445    287       C
ATOM   1423  CD2 TYR A 891     -54.207 -18.423 -37.928  1.00 67.46           C
ANISOU 1423  CD2 TYR A 891    12408   5703   7521    505   5186    197       C
ATOM   1424  CE1 TYR A 891     -53.985 -18.167 -35.181  1.00 64.38           C
ANISOU 1424  CE1 TYR A 891    10950   5788   7724    733   4682    438       C
ATOM   1425  CE2 TYR A 891     -52.962 -18.559 -37.318  1.00 68.41           C
ANISOU 1425  CE2 TYR A 891    12097   5841   8055    720   5458    350       C
ATOM   1426  CZ  TYR A 891     -52.855 -18.416 -35.945  1.00 72.09           C
ANISOU 1426  CZ  TYR A 891    12022   6552   8817    827   5180    479       C
ATOM   1427  OH  TYR A 891     -51.627 -18.513 -35.344  1.00 71.31           O
ANISOU 1427  OH  TYR A 891    11485   6479   9131   1016   5400    657       O
ATOM   1428  N   THR A 892     -59.910 -18.965 -37.549  1.00 62.07           N
ANISOU 1428  N   THR A 892    12390   5293   5900   -153   3506   -125       N
ATOM   1429  CA  THR A 892     -61.320 -18.635 -37.764  1.00 60.70           C
ANISOU 1429  CA  THR A 892    12378   5189   5494   -363   3060   -170       C
ATOM   1430  C   THR A 892     -61.870 -18.018 -36.471  1.00 58.51           C
ANISOU 1430  C   THR A 892    11591   5198   5441   -295   2691    -98       C
ATOM   1431  O   THR A 892     -61.136 -17.906 -35.486  1.00 56.40           O
ANISOU 1431  O   THR A 892    10911   5059   5459   -112   2782    -24       O
ATOM   1432  CB  THR A 892     -62.098 -19.921 -38.152  1.00 76.02           C
ANISOU 1432  CB  THR A 892    14703   6948   7233   -491   3046   -257       C
ATOM   1433  OG1 THR A 892     -63.463 -19.594 -38.419  1.00 86.83           O
ANISOU 1433  OG1 THR A 892    16217   8379   8395   -712   2598   -277       O
ATOM   1434  CG2 THR A 892     -62.085 -20.951 -37.064  1.00 66.86           C
ANISOU 1434  CG2 THR A 892    13272   5824   6309   -344   3090   -232       C
ATOM   1435  N   HIS A 893     -63.170 -17.677 -36.458  1.00 52.40           N
ANISOU 1435  N   HIS A 893    10854   4510   4543   -451   2281   -112       N
ATOM   1436  CA  HIS A 893     -63.841 -17.161 -35.272  1.00 49.58           C
ANISOU 1436  CA  HIS A 893    10066   4392   4380   -403   1953    -58       C
ATOM   1437  C   HIS A 893     -63.887 -18.263 -34.215  1.00 52.26           C
ANISOU 1437  C   HIS A 893    10194   4768   4895   -289   2002    -48       C
ATOM   1438  O   HIS A 893     -63.782 -17.972 -33.040  1.00 50.52           O
ANISOU 1438  O   HIS A 893     9567   4731   4898   -171   1917      9       O
ATOM   1439  CB  HIS A 893     -65.238 -16.625 -35.631  1.00 50.02           C
ANISOU 1439  CB  HIS A 893    10233   4489   4282   -596   1543    -63       C
ATOM   1440  CG  HIS A 893     -65.195 -15.552 -36.678  1.00 54.47           C
ANISOU 1440  CG  HIS A 893    11012   5010   4674   -711   1477    -52       C
ATOM   1441  ND1 HIS A 893     -65.711 -15.756 -37.947  1.00 58.72           N
ANISOU 1441  ND1 HIS A 893    12031   5377   4903   -926   1400    -85       N
ATOM   1442  CD2 HIS A 893     -64.646 -14.323 -36.629  1.00 54.82           C
ANISOU 1442  CD2 HIS A 893    10873   5150   4807   -650   1487     -7       C
ATOM   1443  CE1 HIS A 893     -65.475 -14.637 -38.612  1.00 58.23           C
ANISOU 1443  CE1 HIS A 893    12053   5318   4755   -980   1360    -51       C
ATOM   1444  NE2 HIS A 893     -64.830 -13.755 -37.862  1.00 56.61           N
ANISOU 1444  NE2 HIS A 893    11455   5266   4788   -814   1420     -6       N
ATOM   1445  N   GLN A 894     -63.938 -19.531 -34.655  1.00 50.45           N
ANISOU 1445  N   GLN A 894    10268   4346   4554   -328   2169   -101       N
ATOM   1446  CA  GLN A 894     -63.937 -20.724 -33.801  1.00 49.49           C
ANISOU 1446  CA  GLN A 894    10016   4209   4578   -229   2254    -89       C
ATOM   1447  C   GLN A 894     -62.571 -20.981 -33.168  1.00 54.35           C
ANISOU 1447  C   GLN A 894    10366   4835   5450      0   2580    -17       C
ATOM   1448  O   GLN A 894     -62.528 -21.536 -32.077  1.00 53.32           O
ANISOU 1448  O   GLN A 894     9952   4792   5514    112   2556     41       O
ATOM   1449  CB  GLN A 894     -64.482 -21.940 -34.552  1.00 51.99           C
ANISOU 1449  CB  GLN A 894    10777   4293   4683   -365   2322   -172       C
ATOM   1450  CG  GLN A 894     -65.968 -21.783 -34.914  1.00 56.09           C
ANISOU 1450  CG  GLN A 894    11468   4838   5006   -602   1918   -205       C
ATOM   1451  CD  GLN A 894     -66.828 -21.387 -33.717  1.00 62.34           C
ANISOU 1451  CD  GLN A 894    11828   5872   5985   -575   1581   -142       C
ATOM   1452  OE1 GLN A 894     -67.290 -20.250 -33.605  1.00 58.27           O
ANISOU 1452  OE1 GLN A 894    11132   5509   5498   -612   1333   -106       O
ATOM   1453  NE2 GLN A 894     -67.055 -22.313 -32.794  1.00 51.16           N
ANISOU 1453  NE2 GLN A 894    10245   4485   4709   -507   1588   -125       N
ATOM   1454  N   SER A 895     -61.455 -20.540 -33.811  1.00 52.31           N
ANISOU 1454  N   SER A 895    10175   4494   5208     67   2871     -3       N
ATOM   1455  CA  SER A 895     -60.137 -20.638 -33.179  1.00 51.71           C
ANISOU 1455  CA  SER A 895     9777   4446   5424    281   3145    100       C
ATOM   1456  C   SER A 895     -60.039 -19.532 -32.099  1.00 51.65           C
ANISOU 1456  C   SER A 895     9301   4722   5600    336   2890    187       C
ATOM   1457  O   SER A 895     -59.449 -19.771 -31.050  1.00 50.62           O
ANISOU 1457  O   SER A 895     8820   4695   5720    476   2924    290       O
ATOM   1458  CB  SER A 895     -58.990 -20.609 -34.189  1.00 56.70           C
ANISOU 1458  CB  SER A 895    10615   4882   6047    336   3567     98       C
ATOM   1459  OG  SER A 895     -58.948 -19.420 -34.954  1.00 64.27           O
ANISOU 1459  OG  SER A 895    11690   5872   6858    234   3513     70       O
ATOM   1460  N   ASP A 896     -60.711 -18.372 -32.308  1.00 46.63           N
ANISOU 1460  N   ASP A 896     8676   4207   4836    212   2613    150       N
ATOM   1461  CA  ASP A 896     -60.795 -17.306 -31.286  1.00 43.94           C
ANISOU 1461  CA  ASP A 896     7943   4115   4639    239   2360    208       C
ATOM   1462  C   ASP A 896     -61.572 -17.796 -30.044  1.00 46.94           C
ANISOU 1462  C   ASP A 896     8096   4630   5109    257   2133    226       C
ATOM   1463  O   ASP A 896     -61.255 -17.386 -28.927  1.00 45.50           O
ANISOU 1463  O   ASP A 896     7567   4621   5102    330   2044    297       O
ATOM   1464  CB  ASP A 896     -61.454 -16.028 -31.835  1.00 43.63           C
ANISOU 1464  CB  ASP A 896     7992   4136   4449    106   2128    163       C
ATOM   1465  CG  ASP A 896     -60.547 -15.100 -32.623  1.00 49.98           C
ANISOU 1465  CG  ASP A 896     8859   4896   5234    107   2297    182       C
ATOM   1466  OD1 ASP A 896     -61.080 -14.146 -33.261  1.00 47.09           O
ANISOU 1466  OD1 ASP A 896     8635   4537   4719    -11   2131    150       O
ATOM   1467  OD2 ASP A 896     -59.300 -15.291 -32.570  1.00 54.74           O
ANISOU 1467  OD2 ASP A 896     9345   5460   5993    227   2589    245       O
ATOM   1468  N   VAL A 897     -62.584 -18.671 -30.250  1.00 44.38           N
ANISOU 1468  N   VAL A 897     7987   4219   4655    173   2042    164       N
ATOM   1469  CA  VAL A 897     -63.381 -19.286 -29.173  1.00 43.07           C
ANISOU 1469  CA  VAL A 897     7651   4152   4561    177   1860    179       C
ATOM   1470  C   VAL A 897     -62.447 -20.119 -28.256  1.00 46.60           C
ANISOU 1470  C   VAL A 897     7875   4613   5219    339   2047    273       C
ATOM   1471  O   VAL A 897     -62.577 -20.043 -27.025  1.00 45.11           O
ANISOU 1471  O   VAL A 897     7392   4591   5156    380   1903    333       O
ATOM   1472  CB  VAL A 897     -64.597 -20.098 -29.721  1.00 47.16           C
ANISOU 1472  CB  VAL A 897     8467   4550   4902     35   1741    103       C
ATOM   1473  CG1 VAL A 897     -65.272 -20.937 -28.612  1.00 45.71           C
ANISOU 1473  CG1 VAL A 897     8115   4438   4813     53   1623    128       C
ATOM   1474  CG2 VAL A 897     -65.622 -19.177 -30.382  1.00 45.84           C
ANISOU 1474  CG2 VAL A 897     8425   4412   4579   -127   1473     54       C
ATOM   1475  N   TRP A 898     -61.485 -20.867 -28.842  1.00 44.36           N
ANISOU 1475  N   TRP A 898     7728   4148   4979    428   2371    298       N
ATOM   1476  CA  TRP A 898     -60.505 -21.628 -28.042  1.00 44.93           C
ANISOU 1476  CA  TRP A 898     7566   4215   5292    595   2556    422       C
ATOM   1477  C   TRP A 898     -59.759 -20.663 -27.104  1.00 48.17           C
ANISOU 1477  C   TRP A 898     7574   4838   5889    665   2462    534       C
ATOM   1478  O   TRP A 898     -59.748 -20.886 -25.891  1.00 46.46           O
ANISOU 1478  O   TRP A 898     7093   4759   5803    709   2332    622       O
ATOM   1479  CB  TRP A 898     -59.503 -22.396 -28.935  1.00 45.39           C
ANISOU 1479  CB  TRP A 898     7820   4022   5404    693   2963    439       C
ATOM   1480  CG  TRP A 898     -58.534 -23.254 -28.179  1.00 47.30           C
ANISOU 1480  CG  TRP A 898     7815   4227   5929    875   3158    590       C
ATOM   1481  CD1 TRP A 898     -57.580 -22.841 -27.294  1.00 50.12           C
ANISOU 1481  CD1 TRP A 898     7768   4732   6543    989   3145    752       C
ATOM   1482  CD2 TRP A 898     -58.401 -24.680 -28.274  1.00 49.36           C
ANISOU 1482  CD2 TRP A 898     8224   4275   6256    957   3392    610       C
ATOM   1483  NE1 TRP A 898     -56.887 -23.925 -26.801  1.00 50.86           N
ANISOU 1483  NE1 TRP A 898     7724   4729   6873   1141   3332    889       N
ATOM   1484  CE2 TRP A 898     -57.363 -25.066 -27.396  1.00 53.84           C
ANISOU 1484  CE2 TRP A 898     8434   4876   7145   1135   3504    802       C
ATOM   1485  CE3 TRP A 898     -59.040 -25.672 -29.044  1.00 51.86           C
ANISOU 1485  CE3 TRP A 898     8953   4359   6392    887   3519    489       C
ATOM   1486  CZ2 TRP A 898     -56.966 -26.404 -27.246  1.00 55.11           C
ANISOU 1486  CZ2 TRP A 898     8622   4843   7474   1266   3746    883       C
ATOM   1487  CZ3 TRP A 898     -58.656 -26.995 -28.881  1.00 55.27           C
ANISOU 1487  CZ3 TRP A 898     9432   4596   6972   1007   3767    549       C
ATOM   1488  CH2 TRP A 898     -57.617 -27.347 -28.008  1.00 56.62           C
ANISOU 1488  CH2 TRP A 898     9230   4798   7485   1207   3892    747       C
ATOM   1489  N   SER A 899     -59.186 -19.567 -27.671  1.00 44.58           N
ANISOU 1489  N   SER A 899     7101   4410   5427    651   2511    530       N
ATOM   1490  CA  SER A 899     -58.466 -18.517 -26.934  1.00 43.25           C
ANISOU 1490  CA  SER A 899     6593   4428   5412    682   2416    624       C
ATOM   1491  C   SER A 899     -59.343 -17.913 -25.867  1.00 44.34           C
ANISOU 1491  C   SER A 899     6564   4776   5508    602   2078    601       C
ATOM   1492  O   SER A 899     -58.859 -17.624 -24.764  1.00 43.42           O
ANISOU 1492  O   SER A 899     6152   4813   5534    634   1978    701       O
ATOM   1493  CB  SER A 899     -57.993 -17.425 -27.887  1.00 45.76           C
ANISOU 1493  CB  SER A 899     6997   4716   5674    642   2504    591       C
ATOM   1494  OG  SER A 899     -57.273 -18.065 -28.922  1.00 55.33           O
ANISOU 1494  OG  SER A 899     8415   5707   6900    707   2856    595       O
ATOM   1495  N   TYR A 900     -60.638 -17.733 -26.190  1.00 40.64           N
ANISOU 1495  N   TYR A 900     6289   4305   4848    488   1904    477       N
ATOM   1496  CA  TYR A 900     -61.638 -17.256 -25.235  1.00 39.03           C
ANISOU 1496  CA  TYR A 900     5953   4267   4612    416   1621    444       C
ATOM   1497  C   TYR A 900     -61.694 -18.199 -24.024  1.00 42.30           C
ANISOU 1497  C   TYR A 900     6202   4746   5124    467   1583    517       C
ATOM   1498  O   TYR A 900     -61.701 -17.727 -22.881  1.00 41.65           O
ANISOU 1498  O   TYR A 900     5896   4830   5101    455   1436    560       O
ATOM   1499  CB  TYR A 900     -63.032 -17.096 -25.896  1.00 39.09           C
ANISOU 1499  CB  TYR A 900     6188   4224   4440    296   1466    327       C
ATOM   1500  CG  TYR A 900     -64.120 -16.688 -24.922  1.00 39.24           C
ANISOU 1500  CG  TYR A 900     6060   4388   4462    236   1220    299       C
ATOM   1501  CD1 TYR A 900     -64.866 -17.648 -24.231  1.00 40.22           C
ANISOU 1501  CD1 TYR A 900     6162   4525   4595    226   1158    302       C
ATOM   1502  CD2 TYR A 900     -64.376 -15.347 -24.654  1.00 38.30           C
ANISOU 1502  CD2 TYR A 900     5823   4380   4350    192   1077    273       C
ATOM   1503  CE1 TYR A 900     -65.876 -17.276 -23.337  1.00 38.04           C
ANISOU 1503  CE1 TYR A 900     5753   4368   4332    171    972    278       C
ATOM   1504  CE2 TYR A 900     -65.371 -14.964 -23.752  1.00 38.18           C
ANISOU 1504  CE2 TYR A 900     5680   4474   4354    146    899    244       C
ATOM   1505  CZ  TYR A 900     -66.108 -15.931 -23.084  1.00 43.74           C
ANISOU 1505  CZ  TYR A 900     6361   5191   5068    137    855    247       C
ATOM   1506  OH  TYR A 900     -67.087 -15.537 -22.199  1.00 37.85           O
ANISOU 1506  OH  TYR A 900     5490   4541   4350     93    718    219       O
ATOM   1507  N   GLY A 901     -61.704 -19.510 -24.281  1.00 40.91           N
ANISOU 1507  N   GLY A 901     6161   4429   4955    514   1724    534       N
ATOM   1508  CA  GLY A 901     -61.731 -20.510 -23.213  1.00 41.07           C
ANISOU 1508  CA  GLY A 901     6050   4484   5069    566   1703    618       C
ATOM   1509  C   GLY A 901     -60.530 -20.394 -22.291  1.00 45.21           C
ANISOU 1509  C   GLY A 901     6280   5113   5785    657   1732    776       C
ATOM   1510  O   GLY A 901     -60.684 -20.427 -21.065  1.00 45.03           O
ANISOU 1510  O   GLY A 901     6077   5234   5801    638   1576    841       O
ATOM   1511  N   VAL A 902     -59.318 -20.243 -22.887  1.00 42.16           N
ANISOU 1511  N   VAL A 902     5847   4651   5521    743   1932    850       N
ATOM   1512  CA  VAL A 902     -58.053 -20.062 -22.160  1.00 42.00           C
ANISOU 1512  CA  VAL A 902     5522   4718   5717    821   1955   1029       C
ATOM   1513  C   VAL A 902     -58.135 -18.746 -21.339  1.00 44.24           C
ANISOU 1513  C   VAL A 902     5625   5221   5961    718   1703   1024       C
ATOM   1514  O   VAL A 902     -57.762 -18.745 -20.167  1.00 44.43           O
ANISOU 1514  O   VAL A 902     5429   5380   6073    709   1565   1145       O
ATOM   1515  CB  VAL A 902     -56.787 -20.112 -23.089  1.00 46.48           C
ANISOU 1515  CB  VAL A 902     6071   5141   6448    931   2250   1109       C
ATOM   1516  CG1 VAL A 902     -55.503 -19.996 -22.269  1.00 46.68           C
ANISOU 1516  CG1 VAL A 902     5736   5259   6742   1005   2245   1331       C
ATOM   1517  CG2 VAL A 902     -56.757 -21.389 -23.939  1.00 47.91           C
ANISOU 1517  CG2 VAL A 902     6486   5072   6647   1024   2538   1089       C
ATOM   1518  N   THR A 903     -58.637 -17.645 -21.949  1.00 40.94           N
ANISOU 1518  N   THR A 903     5322   4828   5404    632   1640    887       N
ATOM   1519  CA  THR A 903     -58.809 -16.351 -21.265  1.00 39.93           C
ANISOU 1519  CA  THR A 903     5069   4874   5229    532   1429    856       C
ATOM   1520  C   THR A 903     -59.704 -16.515 -20.017  1.00 43.58           C
ANISOU 1520  C   THR A 903     5481   5461   5618    464   1226    834       C
ATOM   1521  O   THR A 903     -59.341 -16.032 -18.941  1.00 43.51           O
ANISOU 1521  O   THR A 903     5297   5593   5640    413   1091    903       O
ATOM   1522  CB  THR A 903     -59.333 -15.290 -22.233  1.00 42.66           C
ANISOU 1522  CB  THR A 903     5578   5185   5446    465   1414    716       C
ATOM   1523  OG1 THR A 903     -58.459 -15.244 -23.354  1.00 45.63           O
ANISOU 1523  OG1 THR A 903     6020   5437   5878    522   1628    745       O
ATOM   1524  CG2 THR A 903     -59.463 -13.903 -21.592  1.00 37.40           C
ANISOU 1524  CG2 THR A 903     4796   4666   4746    369   1228    679       C
ATOM   1525  N   VAL A 904     -60.848 -17.216 -20.154  1.00 40.16           N
ANISOU 1525  N   VAL A 904     5210   4966   5082    450   1211    745       N
ATOM   1526  CA  VAL A 904     -61.758 -17.468 -19.023  1.00 39.36           C
ANISOU 1526  CA  VAL A 904     5074   4964   4919    389   1059    725       C
ATOM   1527  C   VAL A 904     -61.013 -18.255 -17.929  1.00 42.73           C
ANISOU 1527  C   VAL A 904     5337   5453   5447    428   1043    890       C
ATOM   1528  O   VAL A 904     -61.096 -17.883 -16.761  1.00 42.38           O
ANISOU 1528  O   VAL A 904     5186   5548   5368    354    897    921       O
ATOM   1529  CB  VAL A 904     -63.098 -18.137 -19.450  1.00 42.81           C
ANISOU 1529  CB  VAL A 904     5698   5312   5257    361   1052    619       C
ATOM   1530  CG1 VAL A 904     -63.920 -18.561 -18.229  1.00 42.54           C
ANISOU 1530  CG1 VAL A 904     5607   5368   5188    309    939    623       C
ATOM   1531  CG2 VAL A 904     -63.911 -17.205 -20.345  1.00 41.24           C
ANISOU 1531  CG2 VAL A 904     5625   5079   4966    297   1000    485       C
ATOM   1532  N   TRP A 905     -60.227 -19.275 -18.318  1.00 40.65           N
ANISOU 1532  N   TRP A 905     5057   5076   5311    539   1198   1005       N
ATOM   1533  CA  TRP A 905     -59.415 -20.046 -17.365  1.00 42.10           C
ANISOU 1533  CA  TRP A 905     5064   5300   5632    590   1180   1201       C
ATOM   1534  C   TRP A 905     -58.452 -19.118 -16.597  1.00 46.63           C
ANISOU 1534  C   TRP A 905     5413   6028   6277    538   1047   1317       C
ATOM   1535  O   TRP A 905     -58.330 -19.242 -15.380  1.00 45.49           O
ANISOU 1535  O   TRP A 905     5156   6001   6126    478    889   1423       O
ATOM   1536  CB  TRP A 905     -58.630 -21.149 -18.088  1.00 42.32           C
ANISOU 1536  CB  TRP A 905     5100   5148   5831    739   1411   1309       C
ATOM   1537  CG  TRP A 905     -57.900 -22.065 -17.150  1.00 44.86           C
ANISOU 1537  CG  TRP A 905     5238   5485   6321    806   1390   1531       C
ATOM   1538  CD1 TRP A 905     -58.383 -23.200 -16.562  1.00 47.63           C
ANISOU 1538  CD1 TRP A 905     5635   5798   6665    825   1371   1583       C
ATOM   1539  CD2 TRP A 905     -56.541 -21.926 -16.706  1.00 46.69           C
ANISOU 1539  CD2 TRP A 905     5200   5770   6772    858   1372   1753       C
ATOM   1540  NE1 TRP A 905     -57.399 -23.796 -15.806  1.00 49.10           N
ANISOU 1540  NE1 TRP A 905     5606   6000   7050    894   1346   1829       N
ATOM   1541  CE2 TRP A 905     -56.260 -23.031 -15.868  1.00 52.16           C
ANISOU 1541  CE2 TRP A 905     5784   6447   7587    913   1335   1945       C
ATOM   1542  CE3 TRP A 905     -55.526 -20.980 -16.951  1.00 48.52           C
ANISOU 1542  CE3 TRP A 905     5259   6053   7123    857   1378   1825       C
ATOM   1543  CZ2 TRP A 905     -55.007 -23.212 -15.259  1.00 53.79           C
ANISOU 1543  CZ2 TRP A 905     5705   6693   8040    967   1284   2219       C
ATOM   1544  CZ3 TRP A 905     -54.294 -21.152 -16.337  1.00 52.40           C
ANISOU 1544  CZ3 TRP A 905     5461   6589   7860    902   1330   2088       C
ATOM   1545  CH2 TRP A 905     -54.031 -22.277 -15.530  1.00 54.60           C
ANISOU 1545  CH2 TRP A 905     5625   6849   8271    962   1283   2290       C
ATOM   1546  N   GLU A 906     -57.793 -18.169 -17.312  1.00 43.80           N
ANISOU 1546  N   GLU A 906     5010   5663   5969    542   1103   1298       N
ATOM   1547  CA  GLU A 906     -56.896 -17.179 -16.689  1.00 43.73           C
ANISOU 1547  CA  GLU A 906     4802   5791   6023    466    969   1397       C
ATOM   1548  C   GLU A 906     -57.653 -16.349 -15.647  1.00 45.02           C
ANISOU 1548  C   GLU A 906     5000   6107   5998    306    746   1301       C
ATOM   1549  O   GLU A 906     -57.149 -16.148 -14.554  1.00 45.49           O
ANISOU 1549  O   GLU A 906     4928   6289   6067    219    582   1420       O
ATOM   1550  CB  GLU A 906     -56.301 -16.230 -17.733  1.00 44.55           C
ANISOU 1550  CB  GLU A 906     4898   5847   6180    480   1079   1353       C
ATOM   1551  CG  GLU A 906     -55.330 -16.879 -18.688  1.00 48.18           C
ANISOU 1551  CG  GLU A 906     5300   6158   6849    627   1329   1468       C
ATOM   1552  CD  GLU A 906     -54.776 -15.824 -19.618  1.00 60.48           C
ANISOU 1552  CD  GLU A 906     6857   7685   8439    615   1429   1424       C
ATOM   1553  OE1 GLU A 906     -53.785 -15.164 -19.235  1.00 50.91           O
ANISOU 1553  OE1 GLU A 906     5421   6558   7363    574   1360   1556       O
ATOM   1554  OE2 GLU A 906     -55.419 -15.555 -20.657  1.00 45.76           O
ANISOU 1554  OE2 GLU A 906     5223   5724   6439    615   1537   1256       O
ATOM   1555  N   LEU A 907     -58.870 -15.910 -15.968  1.00 40.87           N
ANISOU 1555  N   LEU A 907     4657   5563   5308    263    745   1098       N
ATOM   1556  CA  LEU A 907     -59.697 -15.137 -15.023  1.00 40.09           C
ANISOU 1556  CA  LEU A 907     4609   5578   5047    127    590    991       C
ATOM   1557  C   LEU A 907     -60.083 -15.941 -13.803  1.00 44.14           C
ANISOU 1557  C   LEU A 907     5117   6156   5498     81    499   1055       C
ATOM   1558  O   LEU A 907     -59.917 -15.451 -12.677  1.00 44.41           O
ANISOU 1558  O   LEU A 907     5111   6310   5453    -42    355   1091       O
ATOM   1559  CB  LEU A 907     -60.961 -14.570 -15.698  1.00 38.61           C
ANISOU 1559  CB  LEU A 907     4589   5331   4750    112    627    785       C
ATOM   1560  CG  LEU A 907     -60.738 -13.715 -16.978  1.00 41.43           C
ANISOU 1560  CG  LEU A 907     4993   5612   5137    142    706    713       C
ATOM   1561  CD1 LEU A 907     -62.056 -13.109 -17.455  1.00 39.57           C
ANISOU 1561  CD1 LEU A 907     4901   5333   4802    108    689    541       C
ATOM   1562  CD2 LEU A 907     -59.661 -12.651 -16.764  1.00 40.71           C
ANISOU 1562  CD2 LEU A 907     4778   5594   5097     84    653    773       C
ATOM   1563  N   MET A 908     -60.560 -17.193 -14.018  1.00 41.43           N
ANISOU 1563  N   MET A 908     4834   5727   5180    167    585   1076       N
ATOM   1564  CA  MET A 908     -61.052 -18.079 -12.949  1.00 41.82           C
ANISOU 1564  CA  MET A 908     4904   5819   5167    130    521   1133       C
ATOM   1565  C   MET A 908     -59.972 -18.594 -12.002  1.00 46.98           C
ANISOU 1565  C   MET A 908     5407   6545   5899    116    419   1364       C
ATOM   1566  O   MET A 908     -60.283 -19.019 -10.890  1.00 47.39           O
ANISOU 1566  O   MET A 908     5481   6666   5859     37    318   1421       O
ATOM   1567  CB  MET A 908     -61.872 -19.257 -13.505  1.00 43.67           C
ANISOU 1567  CB  MET A 908     5253   5927   5414    215    639   1091       C
ATOM   1568  CG  MET A 908     -63.092 -18.845 -14.348  1.00 45.33           C
ANISOU 1568  CG  MET A 908     5611   6070   5543    201    693    888       C
ATOM   1569  SD  MET A 908     -64.202 -17.712 -13.513  1.00 47.69           S
ANISOU 1569  SD  MET A 908     5946   6480   5696     63    591    741       S
ATOM   1570  CE  MET A 908     -65.288 -17.252 -14.869  1.00 42.29           C
ANISOU 1570  CE  MET A 908     5376   5685   5009     86    649    569       C
ATOM   1571  N   THR A 909     -58.722 -18.568 -12.434  1.00 44.68           N
ANISOU 1571  N   THR A 909     4960   6231   5784    185    443   1509       N
ATOM   1572  CA  THR A 909     -57.581 -18.994 -11.603  1.00 46.16           C
ANISOU 1572  CA  THR A 909     4958   6484   6098    172    321   1769       C
ATOM   1573  C   THR A 909     -56.878 -17.750 -11.042  1.00 50.45           C
ANISOU 1573  C   THR A 909     5403   7164   6604     24    144   1809       C
ATOM   1574  O   THR A 909     -55.804 -17.878 -10.454  1.00 51.96           O
ANISOU 1574  O   THR A 909     5409   7418   6917    -12      9   2040       O
ATOM   1575  CB  THR A 909     -56.593 -19.812 -12.440  1.00 48.85           C
ANISOU 1575  CB  THR A 909     5156   6694   6711    353    482   1934       C
ATOM   1576  OG1 THR A 909     -56.215 -19.030 -13.557  1.00 49.43           O
ANISOU 1576  OG1 THR A 909     5216   6713   6854    401    611   1846       O
ATOM   1577  CG2 THR A 909     -57.148 -21.175 -12.876  1.00 45.85           C
ANISOU 1577  CG2 THR A 909     4886   6160   6374    487    653   1923       C
ATOM   1578  N   PHE A 910     -57.462 -16.534 -11.267  1.00 46.57           N
ANISOU 1578  N   PHE A 910     5028   6706   5961    -66    140   1595       N
ATOM   1579  CA  PHE A 910     -56.892 -15.252 -10.812  1.00 46.92           C
ANISOU 1579  CA  PHE A 910     5020   6856   5950   -222    -11   1597       C
ATOM   1580  C   PHE A 910     -55.500 -14.990 -11.377  1.00 50.74           C
ANISOU 1580  C   PHE A 910     5284   7330   6666   -173     -6   1766       C
ATOM   1581  O   PHE A 910     -54.605 -14.507 -10.682  1.00 51.01           O
ANISOU 1581  O   PHE A 910     5184   7462   6735   -301   -190   1915       O
ATOM   1582  CB  PHE A 910     -56.924 -15.115  -9.269  1.00 49.74           C
ANISOU 1582  CB  PHE A 910     5419   7346   6134   -419   -236   1666       C
ATOM   1583  CG  PHE A 910     -58.330 -15.218  -8.735  1.00 49.29           C
ANISOU 1583  CG  PHE A 910     5585   7290   5852   -473   -198   1481       C
ATOM   1584  CD1 PHE A 910     -59.184 -14.119  -8.765  1.00 50.19           C
ANISOU 1584  CD1 PHE A 910     5855   7405   5810   -553   -154   1245       C
ATOM   1585  CD2 PHE A 910     -58.825 -16.430  -8.267  1.00 50.68           C
ANISOU 1585  CD2 PHE A 910     5806   7449   6003   -429   -180   1546       C
ATOM   1586  CE1 PHE A 910     -60.499 -14.228  -8.310  1.00 50.01           C
ANISOU 1586  CE1 PHE A 910     6008   7368   5627   -586    -85   1086       C
ATOM   1587  CE2 PHE A 910     -60.145 -16.536  -7.818  1.00 51.86           C
ANISOU 1587  CE2 PHE A 910     6144   7591   5970   -476   -118   1380       C
ATOM   1588  CZ  PHE A 910     -60.971 -15.438  -7.848  1.00 48.86           C
ANISOU 1588  CZ  PHE A 910     5896   7213   5457   -550    -65   1155       C
ATOM   1589  N   GLY A 911     -55.359 -15.287 -12.662  1.00 46.57           N
ANISOU 1589  N   GLY A 911     4733   6672   6289     -2    213   1737       N
ATOM   1590  CA  GLY A 911     -54.159 -15.027 -13.423  1.00 47.12           C
ANISOU 1590  CA  GLY A 911     4615   6698   6590     69    298   1865       C
ATOM   1591  C   GLY A 911     -53.085 -16.085 -13.430  1.00 53.27           C
ANISOU 1591  C   GLY A 911     5163   7427   7651    193    350   2140       C
ATOM   1592  O   GLY A 911     -51.919 -15.729 -13.587  1.00 53.75           O
ANISOU 1592  O   GLY A 911     4999   7502   7922    193    336   2310       O
ATOM   1593  N   SER A 912     -53.441 -17.386 -13.310  1.00 50.50           N
ANISOU 1593  N   SER A 912     4851   7001   7336    306    427   2196       N
ATOM   1594  CA  SER A 912     -52.407 -18.436 -13.401  1.00 52.63           C
ANISOU 1594  CA  SER A 912     4893   7187   7916    454    515   2468       C
ATOM   1595  C   SER A 912     -51.950 -18.541 -14.854  1.00 57.92           C
ANISOU 1595  C   SER A 912     5546   7685   8776    628    838   2436       C
ATOM   1596  O   SER A 912     -52.681 -18.140 -15.774  1.00 55.27           O
ANISOU 1596  O   SER A 912     5435   7278   8286    643    988   2194       O
ATOM   1597  CB  SER A 912     -52.932 -19.787 -12.924  1.00 55.14           C
ANISOU 1597  CB  SER A 912     5280   7447   8222    530    530   2530       C
ATOM   1598  OG  SER A 912     -53.130 -19.766 -11.521  1.00 62.45           O
ANISOU 1598  OG  SER A 912     6196   8527   9003    367    238   2617       O
ATOM   1599  N   LYS A 913     -50.725 -19.021 -15.047  1.00 57.11           N
ANISOU 1599  N   LYS A 913     5177   7512   9011    747    941   2692       N
ATOM   1600  CA  LYS A 913     -50.109 -19.201 -16.366  1.00 58.02           C
ANISOU 1600  CA  LYS A 913     5257   7443   9346    919   1291   2700       C
ATOM   1601  C   LYS A 913     -50.583 -20.543 -16.943  1.00 61.98           C
ANISOU 1601  C   LYS A 913     5931   7742   9877   1095   1557   2652       C
ATOM   1602  O   LYS A 913     -50.453 -21.557 -16.258  1.00 61.92           O
ANISOU 1602  O   LYS A 913     5826   7711   9989   1158   1505   2826       O
ATOM   1603  CB  LYS A 913     -48.563 -19.160 -16.267  1.00 61.30           C
ANISOU 1603  CB  LYS A 913     5278   7856  10156    976   1309   3018       C
ATOM   1604  CG  LYS A 913     -48.034 -17.819 -15.794  1.00 66.27           C
ANISOU 1604  CG  LYS A 913     5747   8667  10764    784   1055   3066       C
ATOM   1605  CD  LYS A 913     -46.525 -17.822 -15.682  1.00 75.68           C
ANISOU 1605  CD  LYS A 913     6523   9859  12375    828   1053   3405       C
ATOM   1606  CE  LYS A 913     -46.006 -16.493 -15.199  1.00 86.92           C
ANISOU 1606  CE  LYS A 913     7800  11458  13767    609    779   3454       C
ATOM   1607  NZ  LYS A 913     -44.517 -16.463 -15.187  1.00106.48           N
ANISOU 1607  NZ  LYS A 913     9844  13928  16687    645    784   3798       N
ATOM   1608  N   PRO A 914     -51.154 -20.576 -18.170  1.00 58.39           N
ANISOU 1608  N   PRO A 914     5753   7134   9298   1159   1825   2422       N
ATOM   1609  CA  PRO A 914     -51.634 -21.860 -18.709  1.00 58.45           C
ANISOU 1609  CA  PRO A 914     5965   6937   9307   1296   2067   2365       C
ATOM   1610  C   PRO A 914     -50.496 -22.813 -19.037  1.00 65.73           C
ANISOU 1610  C   PRO A 914     6693   7672  10611   1498   2349   2600       C
ATOM   1611  O   PRO A 914     -49.519 -22.408 -19.649  1.00 67.03           O
ANISOU 1611  O   PRO A 914     6699   7775  10993   1566   2535   2691       O
ATOM   1612  CB  PRO A 914     -52.455 -21.463 -19.938  1.00 58.69           C
ANISOU 1612  CB  PRO A 914     6344   6865   9090   1267   2238   2073       C
ATOM   1613  CG  PRO A 914     -51.945 -20.129 -20.340  1.00 63.03           C
ANISOU 1613  CG  PRO A 914     6809   7499   9640   1194   2216   2042       C
ATOM   1614  CD  PRO A 914     -51.394 -19.458 -19.108  1.00 58.93           C
ANISOU 1614  CD  PRO A 914     5979   7201   9209   1091   1903   2215       C
ATOM   1615  N   TYR A 915     -50.619 -24.074 -18.594  1.00 64.51           N
ANISOU 1615  N   TYR A 915     6536   7420  10555   1596   2386   2711       N
ATOM   1616  CA  TYR A 915     -49.628 -25.147 -18.777  1.00 67.61           C
ANISOU 1616  CA  TYR A 915     6742   7608  11339   1809   2659   2954       C
ATOM   1617  C   TYR A 915     -48.249 -24.653 -18.304  1.00 75.78           C
ANISOU 1617  C   TYR A 915     7323   8739  12731   1835   2569   3264       C
ATOM   1618  O   TYR A 915     -47.279 -24.697 -19.063  1.00 77.13           O
ANISOU 1618  O   TYR A 915     7343   8755  13207   1979   2880   3378       O
ATOM   1619  CB  TYR A 915     -49.564 -25.618 -20.250  1.00 68.47           C
ANISOU 1619  CB  TYR A 915     7101   7425  11488   1952   3136   2809       C
ATOM   1620  CG  TYR A 915     -50.876 -25.653 -21.007  1.00 65.55           C
ANISOU 1620  CG  TYR A 915     7203   6985  10720   1863   3199   2467       C
ATOM   1621  CD1 TYR A 915     -51.675 -26.795 -21.010  1.00 66.34           C
ANISOU 1621  CD1 TYR A 915     7551   6944  10711   1895   3265   2386       C
ATOM   1622  CD2 TYR A 915     -51.261 -24.586 -21.819  1.00 63.54           C
ANISOU 1622  CD2 TYR A 915     7145   6774  10222   1751   3213   2243       C
ATOM   1623  CE1 TYR A 915     -52.849 -26.857 -21.763  1.00 63.64           C
ANISOU 1623  CE1 TYR A 915     7631   6524  10025   1800   3314   2093       C
ATOM   1624  CE2 TYR A 915     -52.432 -24.636 -22.573  1.00 61.69           C
ANISOU 1624  CE2 TYR A 915     7330   6464   9647   1663   3254   1960       C
ATOM   1625  CZ  TYR A 915     -53.214 -25.777 -22.556  1.00 65.13           C
ANISOU 1625  CZ  TYR A 915     7996   6767   9982   1684   3302   1889       C
ATOM   1626  OH  TYR A 915     -54.352 -25.816 -23.323  1.00 62.35           O
ANISOU 1626  OH  TYR A 915     8045   6339   9307   1577   3318   1629       O
ATOM   1627  N   ASP A 916     -48.198 -24.106 -17.074  1.00 74.13           N
ANISOU 1627  N   ASP A 916     6917   8784  12465   1675   2144   3390       N
ATOM   1628  CA  ASP A 916     -47.000 -23.512 -16.480  1.00 77.47           C
ANISOU 1628  CA  ASP A 916     6923   9339  13174   1634   1958   3684       C
ATOM   1629  C   ASP A 916     -45.841 -24.510 -16.368  1.00 87.36           C
ANISOU 1629  C   ASP A 916     7825  10437  14931   1840   2120   4051       C
ATOM   1630  O   ASP A 916     -46.017 -25.597 -15.826  1.00 88.15           O
ANISOU 1630  O   ASP A 916     7921  10462  15107   1923   2094   4177       O
ATOM   1631  CB  ASP A 916     -47.336 -22.868 -15.121  1.00 78.42           C
ANISOU 1631  CB  ASP A 916     6986   9741  13069   1393   1459   3727       C
ATOM   1632  CG  ASP A 916     -46.235 -21.998 -14.538  1.00 92.02           C
ANISOU 1632  CG  ASP A 916     8341  11626  14996   1277   1207   3978       C
ATOM   1633  OD1 ASP A 916     -46.127 -21.936 -13.293  1.00 95.20           O
ANISOU 1633  OD1 ASP A 916     8612  12201  15357   1125    822   4157       O
ATOM   1634  OD2 ASP A 916     -45.496 -21.360 -15.327  1.00 94.81           O
ANISOU 1634  OD2 ASP A 916     8555  11932  15535   1318   1389   3996       O
ATOM   1635  N   GLY A 917     -44.698 -24.143 -16.938  1.00 88.36           N
ANISOU 1635  N   GLY A 917     7669  10496  15408   1929   2314   4216       N
ATOM   1636  CA  GLY A 917     -43.497 -24.970 -16.953  1.00 93.17           C
ANISOU 1636  CA  GLY A 917     7896  10937  16566   2143   2515   4582       C
ATOM   1637  C   GLY A 917     -43.397 -25.917 -18.135  1.00 99.92           C
ANISOU 1637  C   GLY A 917     8908  11451  17605   2404   3087   4507       C
ATOM   1638  O   GLY A 917     -42.338 -26.513 -18.349  1.00103.92           O
ANISOU 1638  O   GLY A 917     9099  11777  18608   2609   3350   4793       O
ATOM   1639  N   ILE A 918     -44.496 -26.074 -18.909  1.00 93.66           N
ANISOU 1639  N   ILE A 918     8607  10554  16425   2393   3289   4130       N
ATOM   1640  CA  ILE A 918     -44.532 -26.956 -20.081  1.00 94.30           C
ANISOU 1640  CA  ILE A 918     8937  10297  16595   2600   3831   4008       C
ATOM   1641  C   ILE A 918     -44.066 -26.169 -21.311  1.00 97.78           C
ANISOU 1641  C   ILE A 918     9446  10642  17065   2622   4179   3877       C
ATOM   1642  O   ILE A 918     -44.716 -25.181 -21.644  1.00 95.25           O
ANISOU 1642  O   ILE A 918     9364  10461  16365   2444   4047   3614       O
ATOM   1643  CB  ILE A 918     -45.930 -27.623 -20.276  1.00 94.75           C
ANISOU 1643  CB  ILE A 918     9496  10274  16232   2556   3853   3699       C
ATOM   1644  CG1 ILE A 918     -46.267 -28.565 -19.097  1.00 95.59           C
ANISOU 1644  CG1 ILE A 918     9515  10426  16376   2567   3584   3870       C
ATOM   1645  CG2 ILE A 918     -46.004 -28.382 -21.607  1.00 96.40           C
ANISOU 1645  CG2 ILE A 918    10038  10129  16461   2719   4412   3528       C
ATOM   1646  CD1 ILE A 918     -47.760 -28.602 -18.702  1.00102.12           C
ANISOU 1646  CD1 ILE A 918    10711  11384  16706   2386   3307   3599       C
ATOM   1647  N   PRO A 919     -42.952 -26.552 -21.993  1.00 96.36           N
ANISOU 1647  N   PRO A 919     9058  10221  17335   2836   4630   4061       N
ATOM   1648  CA  PRO A 919     -42.518 -25.774 -23.174  1.00 95.83           C
ANISOU 1648  CA  PRO A 919     9079  10059  17272   2842   4980   3931       C
ATOM   1649  C   PRO A 919     -43.512 -25.822 -24.340  1.00 95.76           C
ANISOU 1649  C   PRO A 919     9682   9891  16811   2797   5257   3521       C
ATOM   1650  O   PRO A 919     -44.153 -26.848 -24.564  1.00 95.34           O
ANISOU 1650  O   PRO A 919     9946   9652  16628   2867   5419   3395       O
ATOM   1651  CB  PRO A 919     -41.152 -26.371 -23.530  1.00102.23           C
ANISOU 1651  CB  PRO A 919     9521  10621  18699   3099   5424   4244       C
ATOM   1652  CG  PRO A 919     -41.129 -27.700 -22.913  1.00108.53           C
ANISOU 1652  CG  PRO A 919    10214  11283  19740   3263   5443   4439       C
ATOM   1653  CD  PRO A 919     -42.046 -27.691 -21.728  1.00101.56           C
ANISOU 1653  CD  PRO A 919     9391  10669  18529   3083   4859   4402       C
ATOM   1654  N   ALA A 920     -43.653 -24.691 -25.057  1.00 89.07           N
ANISOU 1654  N   ALA A 920     9003   9122  15717   2659   5278   3324       N
ATOM   1655  CA  ALA A 920     -44.565 -24.482 -26.187  1.00 86.05           C
ANISOU 1655  CA  ALA A 920     9188   8626  14881   2569   5471   2953       C
ATOM   1656  C   ALA A 920     -44.558 -25.588 -27.262  1.00 90.22           C
ANISOU 1656  C   ALA A 920    10074   8768  15437   2732   6038   2844       C
ATOM   1657  O   ALA A 920     -45.613 -25.882 -27.836  1.00 86.48           O
ANISOU 1657  O   ALA A 920    10101   8202  14555   2645   6070   2561       O
ATOM   1658  CB  ALA A 920     -44.294 -23.133 -26.821  1.00 86.04           C
ANISOU 1658  CB  ALA A 920     9201   8722  14767   2446   5489   2863       C
ATOM   1659  N   SER A 921     -43.380 -26.205 -27.521  1.00 91.48           N
ANISOU 1659  N   SER A 921     9978   8693  16088   2960   6483   3076       N
ATOM   1660  CA  SER A 921     -43.229 -27.288 -28.502  1.00 93.90           C
ANISOU 1660  CA  SER A 921    10605   8594  16477   3134   7085   2996       C
ATOM   1661  C   SER A 921     -43.899 -28.595 -28.039  1.00 96.07           C
ANISOU 1661  C   SER A 921    11054   8744  16704   3204   7042   2975       C
ATOM   1662  O   SER A 921     -44.265 -29.429 -28.869  1.00 96.57           O
ANISOU 1662  O   SER A 921    11570   8501  16622   3257   7430   2789       O
ATOM   1663  CB  SER A 921     -41.762 -27.497 -28.885  1.00102.42           C
ANISOU 1663  CB  SER A 921    11324   9453  18137   3367   7590   3267       C
ATOM   1664  OG  SER A 921     -40.915 -27.703 -27.767  1.00112.59           O
ANISOU 1664  OG  SER A 921    11980  10859  19940   3491   7379   3659       O
ATOM   1665  N   GLU A 922     -44.127 -28.736 -26.727  1.00 90.83           N
ANISOU 1665  N   GLU A 922    10076   8319  16117   3174   6553   3147       N
ATOM   1666  CA  GLU A 922     -44.799 -29.904 -26.153  1.00 89.54           C
ANISOU 1666  CA  GLU A 922    10047   8074  15901   3218   6450   3146       C
ATOM   1667  C   GLU A 922     -46.349 -29.776 -26.125  1.00 85.27           C
ANISOU 1667  C   GLU A 922     9968   7669  14763   2985   6112   2817       C
ATOM   1668  O   GLU A 922     -47.029 -30.792 -25.999  1.00 83.67           O
ANISOU 1668  O   GLU A 922    10015   7330  14447   3004   6132   2741       O
ATOM   1669  CB  GLU A 922     -44.263 -30.190 -24.737  1.00 91.89           C
ANISOU 1669  CB  GLU A 922     9793   8543  16578   3296   6103   3516       C
ATOM   1670  CG  GLU A 922     -42.808 -30.639 -24.681  1.00104.30           C
ANISOU 1670  CG  GLU A 922    10890   9932  18808   3556   6435   3889       C
ATOM   1671  CD  GLU A 922     -42.327 -31.122 -23.323  0.50124.00           C
ANISOU 1671  CD  GLU A 922    12881  12553  21681   3634   6094   4278       C
ATOM   1672  OE1 GLU A 922     -43.159 -31.609 -22.521  0.50111.11           O
ANISOU 1672  OE1 GLU A 922    11363  11025  19828   3553   5750   4247       O
ATOM   1673  OE2 GLU A 922     -41.101 -31.047 -23.077  0.50119.96           O
ANISOU 1673  OE2 GLU A 922    11857  12021  21702   3776   6180   4629       O
ATOM   1674  N   ILE A 923     -46.895 -28.546 -26.275  1.00 77.68           N
ANISOU 1674  N   ILE A 923     9114   6954  13446   2771   5822   2634       N
ATOM   1675  CA  ILE A 923     -48.341 -28.229 -26.201  1.00 72.73           C
ANISOU 1675  CA  ILE A 923     8849   6488  12297   2543   5462   2355       C
ATOM   1676  C   ILE A 923     -49.190 -28.983 -27.252  1.00 76.27           C
ANISOU 1676  C   ILE A 923     9891   6659  12430   2506   5745   2074       C
ATOM   1677  O   ILE A 923     -50.207 -29.567 -26.876  1.00 74.96           O
ANISOU 1677  O   ILE A 923     9929   6511  12042   2424   5535   1970       O
ATOM   1678  CB  ILE A 923     -48.607 -26.685 -26.220  1.00 72.46           C
ANISOU 1678  CB  ILE A 923     8775   6743  12014   2346   5143   2245       C
ATOM   1679  CG1 ILE A 923     -47.843 -25.951 -25.076  1.00 72.25           C
ANISOU 1679  CG1 ILE A 923     8193   6996  12263   2343   4814   2516       C
ATOM   1680  CG2 ILE A 923     -50.122 -26.327 -26.195  1.00 68.60           C
ANISOU 1680  CG2 ILE A 923     8638   6402  11026   2124   4794   1971       C
ATOM   1681  CD1 ILE A 923     -48.291 -26.270 -23.606  1.00 75.36           C
ANISOU 1681  CD1 ILE A 923     8370   7604  12659   2292   4362   2646       C
ATOM   1682  N   SER A 924     -48.783 -28.981 -28.533  1.00 74.32           N
ANISOU 1682  N   SER A 924     9929   6154  12156   2548   6211   1958       N
ATOM   1683  CA  SER A 924     -49.491 -29.665 -29.626  1.00 74.75           C
ANISOU 1683  CA  SER A 924    10591   5919  11892   2486   6502   1692       C
ATOM   1684  C   SER A 924     -49.724 -31.154 -29.326  1.00 81.69           C
ANISOU 1684  C   SER A 924    11590   6567  12880   2598   6650   1729       C
ATOM   1685  O   SER A 924     -50.839 -31.639 -29.527  1.00 80.63           O
ANISOU 1685  O   SER A 924    11861   6376  12399   2456   6529   1524       O
ATOM   1686  CB  SER A 924     -48.747 -29.492 -30.954  1.00 79.12           C
ANISOU 1686  CB  SER A 924    11385   6205  12472   2543   7045   1616       C
ATOM   1687  OG  SER A 924     -47.590 -30.312 -31.039  1.00 91.26           O
ANISOU 1687  OG  SER A 924    12721   7471  14482   2805   7536   1819       O
ATOM   1688  N   SER A 925     -48.678 -31.858 -28.821  1.00 81.44           N
ANISOU 1688  N   SER A 925    11188   6406  13350   2847   6888   2007       N
ATOM   1689  CA  SER A 925     -48.714 -33.276 -28.456  1.00 83.89           C
ANISOU 1689  CA  SER A 925    11543   6481  13852   2990   7053   2096       C
ATOM   1690  C   SER A 925     -49.677 -33.504 -27.293  1.00 86.43           C
ANISOU 1690  C   SER A 925    11769   7048  14021   2877   6514   2119       C
ATOM   1691  O   SER A 925     -50.552 -34.367 -27.384  1.00 86.45           O
ANISOU 1691  O   SER A 925    12126   6908  13813   2814   6515   1976       O
ATOM   1692  CB  SER A 925     -47.320 -33.768 -28.077  1.00 91.74           C
ANISOU 1692  CB  SER A 925    12065   7327  15463   3282   7365   2439       C
ATOM   1693  OG  SER A 925     -46.416 -33.643 -29.160  1.00110.66           O
ANISOU 1693  OG  SER A 925    14544   9463  18037   3404   7925   2426       O
ATOM   1694  N   ILE A 926     -49.519 -32.717 -26.210  1.00 81.80           N
ANISOU 1694  N   ILE A 926    10722   6824  13535   2837   6064   2297       N
ATOM   1695  CA  ILE A 926     -50.352 -32.738 -25.003  1.00 79.51           C
ANISOU 1695  CA  ILE A 926    10301   6807  13101   2715   5540   2336       C
ATOM   1696  C   ILE A 926     -51.840 -32.549 -25.367  1.00 78.07           C
ANISOU 1696  C   ILE A 926    10580   6693  12390   2471   5320   2010       C
ATOM   1697  O   ILE A 926     -52.675 -33.289 -24.859  1.00 75.61           O
ANISOU 1697  O   ILE A 926    10401   6373  11955   2414   5154   1972       O
ATOM   1698  CB  ILE A 926     -49.778 -31.706 -23.977  1.00 82.34           C
ANISOU 1698  CB  ILE A 926    10134   7522  13629   2689   5155   2560       C
ATOM   1699  CG1 ILE A 926     -48.795 -32.410 -23.019  1.00 85.82           C
ANISOU 1699  CG1 ILE A 926    10113   7932  14562   2887   5158   2939       C
ATOM   1700  CG2 ILE A 926     -50.841 -30.895 -23.211  1.00 80.08           C
ANISOU 1700  CG2 ILE A 926     9860   7586  12979   2452   4612   2440       C
ATOM   1701  CD1 ILE A 926     -47.537 -31.637 -22.731  1.00 95.40           C
ANISOU 1701  CD1 ILE A 926    10835   9274  16141   2968   5135   3205       C
ATOM   1702  N   LEU A 927     -52.155 -31.619 -26.299  1.00 73.55           N
ANISOU 1702  N   LEU A 927    10256   6161  11526   2331   5341   1789       N
ATOM   1703  CA  LEU A 927     -53.536 -31.391 -26.749  1.00 70.47           C
ANISOU 1703  CA  LEU A 927    10289   5823  10664   2096   5130   1503       C
ATOM   1704  C   LEU A 927     -54.097 -32.552 -27.578  1.00 76.39           C
ANISOU 1704  C   LEU A 927    11543   6233  11247   2072   5417   1331       C
ATOM   1705  O   LEU A 927     -55.256 -32.918 -27.386  1.00 74.68           O
ANISOU 1705  O   LEU A 927    11552   6053  10770   1919   5176   1202       O
ATOM   1706  CB  LEU A 927     -53.683 -30.066 -27.508  1.00 68.33           C
ANISOU 1706  CB  LEU A 927    10134   5678  10149   1953   5059   1347       C
ATOM   1707  CG  LEU A 927     -53.477 -28.776 -26.697  1.00 69.54           C
ANISOU 1707  CG  LEU A 927     9876   6192  10354   1902   4690   1451       C
ATOM   1708  CD1 LEU A 927     -53.443 -27.565 -27.615  1.00 68.07           C
ANISOU 1708  CD1 LEU A 927     9828   6061   9974   1793   4714   1311       C
ATOM   1709  CD2 LEU A 927     -54.514 -28.628 -25.567  1.00 63.47           C
ANISOU 1709  CD2 LEU A 927     8998   5688   9428   1770   4205   1438       C
ATOM   1710  N   GLU A 928     -53.277 -33.127 -28.490  1.00 76.99           N
ANISOU 1710  N   GLU A 928    11803   5971  11479   2216   5942   1331       N
ATOM   1711  CA  GLU A 928     -53.655 -34.264 -29.347  1.00 79.18           C
ANISOU 1711  CA  GLU A 928    12600   5873  11611   2198   6288   1167       C
ATOM   1712  C   GLU A 928     -54.094 -35.489 -28.540  1.00 83.74           C
ANISOU 1712  C   GLU A 928    13160   6366  12291   2248   6206   1246       C
ATOM   1713  O   GLU A 928     -55.088 -36.123 -28.905  1.00 84.29           O
ANISOU 1713  O   GLU A 928    13654   6303  12067   2092   6165   1059       O
ATOM   1714  CB  GLU A 928     -52.538 -34.626 -30.330  1.00 84.12           C
ANISOU 1714  CB  GLU A 928    13370   6145  12448   2375   6912   1185       C
ATOM   1715  CG  GLU A 928     -52.461 -33.672 -31.511  1.00 93.11           C
ANISOU 1715  CG  GLU A 928    14793   7262  13321   2250   7059   1005       C
ATOM   1716  CD  GLU A 928     -51.473 -34.075 -32.586  1.00114.69           C
ANISOU 1716  CD  GLU A 928    17771   9608  16197   2392   7726    980       C
ATOM   1717  OE1 GLU A 928     -50.379 -33.469 -32.647  1.00104.84           O
ANISOU 1717  OE1 GLU A 928    16193   8391  15251   2544   7939   1133       O
ATOM   1718  OE2 GLU A 928     -51.786 -35.010 -33.358  1.00111.15           O
ANISOU 1718  OE2 GLU A 928    17853   8814  15564   2345   8047    808       O
ATOM   1719  N   LYS A 929     -53.396 -35.769 -27.410  1.00 78.88           N
ANISOU 1719  N   LYS A 929    12046   5848  12079   2440   6134   1535       N
ATOM   1720  CA  LYS A 929     -53.687 -36.871 -26.476  1.00 78.29           C
ANISOU 1720  CA  LYS A 929    11873   5722  12150   2506   6027   1667       C
ATOM   1721  C   LYS A 929     -54.999 -36.632 -25.700  1.00 76.72           C
ANISOU 1721  C   LYS A 929    11694   5816  11641   2280   5489   1580       C
ATOM   1722  O   LYS A 929     -55.576 -37.576 -25.165  1.00 76.14           O
ANISOU 1722  O   LYS A 929    11699   5672  11559   2263   5403   1605       O
ATOM   1723  CB  LYS A 929     -52.521 -37.064 -25.488  1.00 82.55           C
ANISOU 1723  CB  LYS A 929    11848   6317  13201   2753   6049   2030       C
ATOM   1724  CG  LYS A 929     -51.255 -37.652 -26.105  1.00100.54           C
ANISOU 1724  CG  LYS A 929    14073   8243  15886   3018   6625   2168       C
ATOM   1725  CD  LYS A 929     -50.031 -37.271 -25.289  1.00113.76           C
ANISOU 1725  CD  LYS A 929    15113  10070  18042   3213   6566   2527       C
ATOM   1726  CE  LYS A 929     -48.779 -37.266 -26.131  1.00132.15           C
ANISOU 1726  CE  LYS A 929    17352  12134  20724   3426   7111   2621       C
ATOM   1727  NZ  LYS A 929     -47.815 -36.229 -25.672  1.00141.60           N
ANISOU 1727  NZ  LYS A 929    18004  13594  22205   3486   6951   2859       N
ATOM   1728  N   GLY A 930     -55.438 -35.374 -25.637  1.00 69.57           N
ANISOU 1728  N   GLY A 930    10706   5222  10505   2117   5155   1488       N
ATOM   1729  CA  GLY A 930     -56.669 -34.991 -24.955  1.00 65.88           C
ANISOU 1729  CA  GLY A 930    10237   5033   9761   1908   4678   1401       C
ATOM   1730  C   GLY A 930     -56.502 -34.245 -23.646  1.00 67.51           C
ANISOU 1730  C   GLY A 930     9962   5600  10089   1915   4297   1587       C
ATOM   1731  O   GLY A 930     -57.497 -33.939 -22.996  1.00 64.56           O
ANISOU 1731  O   GLY A 930     9572   5447   9510   1755   3933   1526       O
ATOM   1732  N   GLU A 931     -55.265 -33.895 -23.256  1.00 65.49           N
ANISOU 1732  N   GLU A 931     9319   5407  10158   2083   4372   1814       N
ATOM   1733  CA  GLU A 931     -55.046 -33.121 -22.028  1.00 63.47           C
ANISOU 1733  CA  GLU A 931     8634   5491   9991   2058   3996   1991       C
ATOM   1734  C   GLU A 931     -55.554 -31.686 -22.221  1.00 62.80           C
ANISOU 1734  C   GLU A 931     8565   5665   9633   1879   3742   1824       C
ATOM   1735  O   GLU A 931     -55.378 -31.103 -23.298  1.00 60.86           O
ANISOU 1735  O   GLU A 931     8490   5342   9294   1858   3923   1684       O
ATOM   1736  CB  GLU A 931     -53.556 -33.102 -21.665  1.00 67.62           C
ANISOU 1736  CB  GLU A 931     8746   6000  10948   2263   4134   2290       C
ATOM   1737  CG  GLU A 931     -53.269 -32.676 -20.233  1.00 78.38           C
ANISOU 1737  CG  GLU A 931     9686   7662  12432   2238   3742   2527       C
ATOM   1738  CD  GLU A 931     -51.816 -32.782 -19.808  1.00105.97           C
ANISOU 1738  CD  GLU A 931    12748  11132  16382   2426   3834   2867       C
ATOM   1739  OE1 GLU A 931     -51.389 -31.953 -18.972  1.00104.27           O
ANISOU 1739  OE1 GLU A 931    12199  11186  16231   2364   3525   3024       O
ATOM   1740  OE2 GLU A 931     -51.105 -33.690 -20.300  1.00101.19           O
ANISOU 1740  OE2 GLU A 931    12136  10232  16079   2629   4213   2983       O
ATOM   1741  N   ARG A 932     -56.238 -31.146 -21.195  1.00 56.48           N
ANISOU 1741  N   ARG A 932     7617   5152   8692   1744   3339   1831       N
ATOM   1742  CA  ARG A 932     -56.738 -29.768 -21.211  1.00 53.71           C
ANISOU 1742  CA  ARG A 932     7247   5046   8112   1583   3084   1694       C
ATOM   1743  C   ARG A 932     -56.364 -29.103 -19.907  1.00 57.31           C
ANISOU 1743  C   ARG A 932     7327   5785   8664   1557   2778   1872       C
ATOM   1744  O   ARG A 932     -55.911 -29.785 -18.983  1.00 59.33           O
ANISOU 1744  O   ARG A 932     7376   6053   9115   1635   2722   2089       O
ATOM   1745  CB  ARG A 932     -58.270 -29.700 -21.425  1.00 50.60           C
ANISOU 1745  CB  ARG A 932     7158   4693   7377   1394   2909   1455       C
ATOM   1746  CG  ARG A 932     -58.765 -30.194 -22.780  1.00 56.87           C
ANISOU 1746  CG  ARG A 932     8373   5226   8008   1356   3147   1258       C
ATOM   1747  CD  ARG A 932     -58.182 -29.417 -23.948  1.00 58.53           C
ANISOU 1747  CD  ARG A 932     8693   5361   8184   1369   3345   1171       C
ATOM   1748  NE  ARG A 932     -58.771 -29.825 -25.221  1.00 56.84           N
ANISOU 1748  NE  ARG A 932     8935   4913   7749   1284   3527    970       N
ATOM   1749  CZ  ARG A 932     -58.284 -30.780 -26.004  1.00 68.57           C
ANISOU 1749  CZ  ARG A 932    10663   6089   9304   1378   3902    956       C
ATOM   1750  NH1 ARG A 932     -57.182 -31.439 -25.660  1.00 56.38           N
ANISOU 1750  NH1 ARG A 932     8911   4423   8086   1588   4153   1146       N
ATOM   1751  NH2 ARG A 932     -58.888 -31.074 -27.148  1.00 56.34           N
ANISOU 1751  NH2 ARG A 932     9569   4334   7501   1257   4031    760       N
ATOM   1752  N   LEU A 933     -56.555 -27.778 -19.824  1.00 50.76           N
ANISOU 1752  N   LEU A 933     6427   5171   7690   1436   2574   1785       N
ATOM   1753  CA  LEU A 933     -56.303 -26.994 -18.618  1.00 49.63           C
ANISOU 1753  CA  LEU A 933     5987   5298   7574   1365   2268   1913       C
ATOM   1754  C   LEU A 933     -57.208 -27.509 -17.485  1.00 53.67           C
ANISOU 1754  C   LEU A 933     6518   5915   7960   1275   2033   1929       C
ATOM   1755  O   LEU A 933     -58.347 -27.921 -17.757  1.00 50.30           O
ANISOU 1755  O   LEU A 933     6346   5426   7341   1205   2035   1757       O
ATOM   1756  CB  LEU A 933     -56.542 -25.488 -18.879  1.00 47.15           C
ANISOU 1756  CB  LEU A 933     5676   5153   7086   1237   2125   1766       C
ATOM   1757  CG  LEU A 933     -55.490 -24.845 -19.781  1.00 50.63           C
ANISOU 1757  CG  LEU A 933     6038   5527   7671   1313   2324   1795       C
ATOM   1758  CD1 LEU A 933     -55.998 -23.561 -20.391  1.00 47.05           C
ANISOU 1758  CD1 LEU A 933     5711   5166   7000   1187   2243   1595       C
ATOM   1759  CD2 LEU A 933     -54.151 -24.683 -19.046  1.00 52.83           C
ANISOU 1759  CD2 LEU A 933     5934   5891   8250   1389   2279   2074       C
ATOM   1760  N   PRO A 934     -56.698 -27.562 -16.231  1.00 52.47           N
ANISOU 1760  N   PRO A 934     6107   5909   7922   1269   1836   2148       N
ATOM   1761  CA  PRO A 934     -57.505 -28.140 -15.145  1.00 51.64           C
ANISOU 1761  CA  PRO A 934     6040   5885   7696   1183   1644   2178       C
ATOM   1762  C   PRO A 934     -58.686 -27.282 -14.713  1.00 52.65           C
ANISOU 1762  C   PRO A 934     6280   6198   7526    994   1428   1982       C
ATOM   1763  O   PRO A 934     -58.740 -26.094 -15.009  1.00 50.35           O
ANISOU 1763  O   PRO A 934     5978   6014   7138    921   1365   1863       O
ATOM   1764  CB  PRO A 934     -56.479 -28.351 -14.023  1.00 55.48           C
ANISOU 1764  CB  PRO A 934     6227   6466   8388   1220   1496   2488       C
ATOM   1765  CG  PRO A 934     -55.464 -27.263 -14.251  1.00 60.33           C
ANISOU 1765  CG  PRO A 934     6629   7174   9119   1225   1467   2553       C
ATOM   1766  CD  PRO A 934     -55.357 -27.150 -15.752  1.00 55.60           C
ANISOU 1766  CD  PRO A 934     6170   6391   8563   1325   1774   2395       C
ATOM   1767  N   GLN A 935     -59.638 -27.900 -14.006  1.00 48.66           N
ANISOU 1767  N   GLN A 935     5879   5717   6892    918   1332   1956       N
ATOM   1768  CA  GLN A 935     -60.812 -27.217 -13.490  1.00 45.59           C
ANISOU 1768  CA  GLN A 935     5583   5485   6256    749   1160   1790       C
ATOM   1769  C   GLN A 935     -60.366 -26.251 -12.372  1.00 49.90           C
ANISOU 1769  C   GLN A 935     5950   6257   6753    648    935   1883       C
ATOM   1770  O   GLN A 935     -59.849 -26.720 -11.360  1.00 49.77           O
ANISOU 1770  O   GLN A 935     5813   6298   6798    640    823   2090       O
ATOM   1771  CB  GLN A 935     -61.831 -28.257 -12.962  1.00 45.95           C
ANISOU 1771  CB  GLN A 935     5764   5481   6214    701   1144   1775       C
ATOM   1772  CG  GLN A 935     -63.150 -27.639 -12.452  1.00 45.94           C
ANISOU 1772  CG  GLN A 935     5852   5616   5987    535   1010   1606       C
ATOM   1773  CD  GLN A 935     -64.247 -28.662 -12.265  1.00 54.51           C
ANISOU 1773  CD  GLN A 935     7087   6616   7007    490   1041   1562       C
ATOM   1774  OE1 GLN A 935     -64.133 -29.821 -12.662  1.00 50.61           O
ANISOU 1774  OE1 GLN A 935     6674   5946   6612    573   1167   1623       O
ATOM   1775  NE2 GLN A 935     -65.357 -28.246 -11.677  1.00 43.13           N
ANISOU 1775  NE2 GLN A 935     5691   5286   5411    354    945   1453       N
ATOM   1776  N   PRO A 936     -60.528 -24.910 -12.524  1.00 47.34           N
ANISOU 1776  N   PRO A 936     5619   6053   6316    559    859   1744       N
ATOM   1777  CA  PRO A 936     -60.143 -24.003 -11.425  1.00 47.24           C
ANISOU 1777  CA  PRO A 936     5481   6239   6231    436    649   1817       C
ATOM   1778  C   PRO A 936     -60.951 -24.310 -10.159  1.00 50.07           C
ANISOU 1778  C   PRO A 936     5913   6693   6419    309    515   1827       C
ATOM   1779  O   PRO A 936     -62.143 -24.639 -10.283  1.00 46.54           O
ANISOU 1779  O   PRO A 936     5620   6198   5864    281    578   1679       O
ATOM   1780  CB  PRO A 936     -60.510 -22.620 -11.974  1.00 47.00           C
ANISOU 1780  CB  PRO A 936     5500   6269   6090    368    640   1611       C
ATOM   1781  CG  PRO A 936     -60.523 -22.794 -13.460  1.00 50.68           C
ANISOU 1781  CG  PRO A 936     6046   6571   6641    487    840   1513       C
ATOM   1782  CD  PRO A 936     -61.112 -24.151 -13.648  1.00 46.82           C
ANISOU 1782  CD  PRO A 936     5679   5941   6170    549    947   1519       C
ATOM   1783  N   PRO A 937     -60.346 -24.187  -8.943  1.00 48.77           N
ANISOU 1783  N   PRO A 937     5649   6660   6223    214    328   2004       N
ATOM   1784  CA  PRO A 937     -61.105 -24.505  -7.709  1.00 48.15           C
ANISOU 1784  CA  PRO A 937     5676   6664   5955     78    220   2017       C
ATOM   1785  C   PRO A 937     -62.424 -23.752  -7.517  1.00 49.14           C
ANISOU 1785  C   PRO A 937     5965   6846   5858    -44    243   1764       C
ATOM   1786  O   PRO A 937     -63.345 -24.325  -6.943  1.00 48.65           O
ANISOU 1786  O   PRO A 937     6018   6778   5688   -101    265   1730       O
ATOM   1787  CB  PRO A 937     -60.122 -24.217  -6.564  1.00 52.03           C
ANISOU 1787  CB  PRO A 937     6055   7293   6421    -35     -8   2236       C
ATOM   1788  CG  PRO A 937     -58.798 -23.989  -7.181  1.00 57.18           C
ANISOU 1788  CG  PRO A 937     6495   7923   7306     66    -20   2380       C
ATOM   1789  CD  PRO A 937     -58.931 -23.850  -8.662  1.00 51.70           C
ANISOU 1789  CD  PRO A 937     5811   7097   6737    219    206   2220       C
ATOM   1790  N   ILE A 938     -62.553 -22.502  -8.020  1.00 44.07           N
ANISOU 1790  N   ILE A 938     5328   6245   5171    -76    257   1595       N
ATOM   1791  CA  ILE A 938     -63.807 -21.746  -7.845  1.00 41.86           C
ANISOU 1791  CA  ILE A 938     5180   6002   4724   -176    295   1370       C
ATOM   1792  C   ILE A 938     -64.917 -22.178  -8.820  1.00 44.77           C
ANISOU 1792  C   ILE A 938     5626   6246   5138    -96    446   1219       C
ATOM   1793  O   ILE A 938     -66.078 -21.847  -8.593  1.00 42.88           O
ANISOU 1793  O   ILE A 938     5472   6019   4803   -168    486   1074       O
ATOM   1794  CB  ILE A 938     -63.583 -20.202  -7.894  1.00 43.76           C
ANISOU 1794  CB  ILE A 938     5406   6322   4897   -254    245   1254       C
ATOM   1795  CG1 ILE A 938     -63.199 -19.724  -9.341  1.00 41.97           C
ANISOU 1795  CG1 ILE A 938     5113   6016   4818   -131    324   1186       C
ATOM   1796  CG2 ILE A 938     -62.575 -19.725  -6.805  1.00 45.01           C
ANISOU 1796  CG2 ILE A 938     5519   6609   4974   -386     64   1397       C
ATOM   1797  CD1 ILE A 938     -63.277 -18.197  -9.566  1.00 45.10           C
ANISOU 1797  CD1 ILE A 938     5522   6461   5154   -199    304   1037       C
ATOM   1798  N   CYS A 939     -64.558 -22.854  -9.929  1.00 42.46           N
ANISOU 1798  N   CYS A 939     5311   5827   4996     41    533   1253       N
ATOM   1799  CA  CYS A 939     -65.532 -23.213 -10.957  1.00 42.02           C
ANISOU 1799  CA  CYS A 939     5353   5645   4968     90    647   1115       C
ATOM   1800  C   CYS A 939     -66.359 -24.378 -10.620  1.00 45.34           C
ANISOU 1800  C   CYS A 939     5854   6002   5372     74    687   1137       C
ATOM   1801  O   CYS A 939     -65.819 -25.457 -10.397  1.00 45.71           O
ANISOU 1801  O   CYS A 939     5891   5990   5488    133    706   1289       O
ATOM   1802  CB  CYS A 939     -64.865 -23.433 -12.310  1.00 42.61           C
ANISOU 1802  CB  CYS A 939     5427   5590   5171    216    744   1122       C
ATOM   1803  SG  CYS A 939     -64.051 -21.973 -12.964  1.00 45.93           S
ANISOU 1803  SG  CYS A 939     5770   6065   5617    230    724   1068       S
ATOM   1804  N   THR A 940     -67.674 -24.219 -10.812  1.00 39.59           N
ANISOU 1804  N   THR A 940     5200   5253   4590     12    716    989       N
ATOM   1805  CA  THR A 940     -68.604 -25.329 -10.738  1.00 39.59           C
ANISOU 1805  CA  THR A 940     5281   5168   4595    -10    766    990       C
ATOM   1806  C   THR A 940     -68.415 -26.073 -12.074  1.00 42.34           C
ANISOU 1806  C   THR A 940     5705   5344   5039     83    843    981       C
ATOM   1807  O   THR A 940     -67.807 -25.537 -13.015  1.00 40.42           O
ANISOU 1807  O   THR A 940     5459   5062   4836    147    866    942       O
ATOM   1808  CB  THR A 940     -70.049 -24.808 -10.649  1.00 43.29           C
ANISOU 1808  CB  THR A 940     5772   5661   5016   -107    772    844       C
ATOM   1809  OG1 THR A 940     -70.280 -23.907 -11.737  1.00 38.10           O
ANISOU 1809  OG1 THR A 940     5110   4973   4395    -86    765    721       O
ATOM   1810  CG2 THR A 940     -70.353 -24.149  -9.298  1.00 39.75           C
ANISOU 1810  CG2 THR A 940     5292   5352   4460   -207    751    834       C
ATOM   1811  N   ILE A 941     -68.964 -27.277 -12.176  1.00 38.78           N
ANISOU 1811  N   ILE A 941     5346   4777   4613     78    894   1008       N
ATOM   1812  CA  ILE A 941     -68.886 -28.047 -13.411  1.00 38.12           C
ANISOU 1812  CA  ILE A 941     5388   4505   4591    138    981    983       C
ATOM   1813  C   ILE A 941     -69.567 -27.304 -14.557  1.00 41.13           C
ANISOU 1813  C   ILE A 941     5839   4848   4942     93    961    822       C
ATOM   1814  O   ILE A 941     -69.140 -27.444 -15.695  1.00 40.32           O
ANISOU 1814  O   ILE A 941     5842   4619   4858    145   1027    788       O
ATOM   1815  CB  ILE A 941     -69.402 -29.496 -13.198  1.00 40.80           C
ANISOU 1815  CB  ILE A 941     5831   4719   4953    116   1033   1041       C
ATOM   1816  CG1 ILE A 941     -69.320 -30.305 -14.517  1.00 40.68           C
ANISOU 1816  CG1 ILE A 941     5996   4481   4980    161   1140    998       C
ATOM   1817  CG2 ILE A 941     -70.824 -29.503 -12.552  1.00 39.09           C
ANISOU 1817  CG2 ILE A 941     5610   4566   4676    -22    973    981       C
ATOM   1818  CD1 ILE A 941     -69.374 -31.836 -14.350  1.00 43.93           C
ANISOU 1818  CD1 ILE A 941     6522   4728   5441    177   1228   1087       C
ATOM   1819  N   ASP A 942     -70.599 -26.488 -14.256  1.00 39.81           N
ANISOU 1819  N   ASP A 942     5614   4781   4732     -3    878    732       N
ATOM   1820  CA  ASP A 942     -71.314 -25.660 -15.247  1.00 39.38           C
ANISOU 1820  CA  ASP A 942     5592   4703   4668    -53    824    606       C
ATOM   1821  C   ASP A 942     -70.349 -24.721 -15.972  1.00 44.14           C
ANISOU 1821  C   ASP A 942     6187   5320   5266     18    833    579       C
ATOM   1822  O   ASP A 942     -70.375 -24.633 -17.203  1.00 44.19           O
ANISOU 1822  O   ASP A 942     6314   5219   5259     18    841    519       O
ATOM   1823  CB  ASP A 942     -72.390 -24.816 -14.547  1.00 40.10           C
ANISOU 1823  CB  ASP A 942     5566   4911   4760   -138    758    548       C
ATOM   1824  CG  ASP A 942     -73.449 -25.655 -13.888  1.00 44.43           C
ANISOU 1824  CG  ASP A 942     6110   5443   5328   -220    766    572       C
ATOM   1825  OD1 ASP A 942     -73.189 -26.172 -12.778  1.00 45.11           O
ANISOU 1825  OD1 ASP A 942     6169   5583   5387   -218    809    652       O
ATOM   1826  OD2 ASP A 942     -74.527 -25.808 -14.482  1.00 49.29           O
ANISOU 1826  OD2 ASP A 942     6751   5989   5990   -297    719    524       O
ATOM   1827  N   VAL A 943     -69.487 -24.029 -15.213  1.00 40.90           N
ANISOU 1827  N   VAL A 943     5650   5034   4854     63    829    628       N
ATOM   1828  CA  VAL A 943     -68.519 -23.092 -15.818  1.00 40.18           C
ANISOU 1828  CA  VAL A 943     5531   4964   4773    122    839    613       C
ATOM   1829  C   VAL A 943     -67.412 -23.843 -16.552  1.00 43.32           C
ANISOU 1829  C   VAL A 943     6000   5238   5224    225    954    686       C
ATOM   1830  O   VAL A 943     -67.119 -23.515 -17.693  1.00 43.45           O
ANISOU 1830  O   VAL A 943     6105   5168   5235    251   1005    632       O
ATOM   1831  CB  VAL A 943     -67.969 -22.066 -14.798  1.00 42.18           C
ANISOU 1831  CB  VAL A 943     5635   5383   5008    111    783    641       C
ATOM   1832  CG1 VAL A 943     -66.877 -21.207 -15.427  1.00 40.95           C
ANISOU 1832  CG1 VAL A 943     5442   5237   4880    167    799    646       C
ATOM   1833  CG2 VAL A 943     -69.099 -21.193 -14.256  1.00 41.03           C
ANISOU 1833  CG2 VAL A 943     5450   5320   4818     18    720    541       C
ATOM   1834  N   TYR A 944     -66.841 -24.874 -15.922  1.00 40.33           N
ANISOU 1834  N   TYR A 944     5591   4831   4900    281   1009    813       N
ATOM   1835  CA  TYR A 944     -65.772 -25.657 -16.535  1.00 41.30           C
ANISOU 1835  CA  TYR A 944     5761   4814   5117    398   1155    901       C
ATOM   1836  C   TYR A 944     -66.211 -26.353 -17.832  1.00 46.07           C
ANISOU 1836  C   TYR A 944     6602   5211   5692    395   1265    810       C
ATOM   1837  O   TYR A 944     -65.428 -26.387 -18.775  1.00 45.10           O
ANISOU 1837  O   TYR A 944     6561   4969   5605    470   1403    806       O
ATOM   1838  CB  TYR A 944     -65.166 -26.649 -15.535  1.00 41.34           C
ANISOU 1838  CB  TYR A 944     5675   4822   5211    458   1178   1077       C
ATOM   1839  CG  TYR A 944     -63.949 -27.393 -16.053  1.00 43.74           C
ANISOU 1839  CG  TYR A 944     5976   4976   5669    605   1348   1199       C
ATOM   1840  CD1 TYR A 944     -63.905 -28.785 -16.046  1.00 45.95           C
ANISOU 1840  CD1 TYR A 944     6344   5091   6024    667   1463   1280       C
ATOM   1841  CD2 TYR A 944     -62.816 -26.704 -16.497  1.00 44.00           C
ANISOU 1841  CD2 TYR A 944     5902   5022   5793    685   1409   1247       C
ATOM   1842  CE1 TYR A 944     -62.766 -29.475 -16.465  1.00 45.88           C
ANISOU 1842  CE1 TYR A 944     6315   4924   6192    819   1651   1406       C
ATOM   1843  CE2 TYR A 944     -61.684 -27.386 -16.945  1.00 45.80           C
ANISOU 1843  CE2 TYR A 944     6100   5101   6203    832   1598   1375       C
ATOM   1844  CZ  TYR A 944     -61.654 -28.771 -16.897  1.00 49.79           C
ANISOU 1844  CZ  TYR A 944     6686   5435   6795    905   1724   1458       C
ATOM   1845  OH  TYR A 944     -60.556 -29.456 -17.353  1.00 50.41           O
ANISOU 1845  OH  TYR A 944     6731   5339   7082   1066   1945   1587       O
ATOM   1846  N   MET A 945     -67.460 -26.857 -17.888  1.00 44.62           N
ANISOU 1846  N   MET A 945     6536   4982   5437    294   1206    736       N
ATOM   1847  CA  MET A 945     -68.010 -27.535 -19.067  1.00 47.57           C
ANISOU 1847  CA  MET A 945     7163   5159   5753    243   1268    648       C
ATOM   1848  C   MET A 945     -67.982 -26.586 -20.272  1.00 46.99           C
ANISOU 1848  C   MET A 945     7195   5055   5606    212   1259    542       C
ATOM   1849  O   MET A 945     -67.660 -27.013 -21.383  1.00 45.19           O
ANISOU 1849  O   MET A 945     7188   4645   5336    224   1388    500       O
ATOM   1850  CB  MET A 945     -69.427 -28.070 -18.788  1.00 52.16           C
ANISOU 1850  CB  MET A 945     7802   5731   6285    110   1156    603       C
ATOM   1851  CG  MET A 945     -69.993 -28.971 -19.893  1.00 61.27           C
ANISOU 1851  CG  MET A 945     9238   6669   7373     28   1198    532       C
ATOM   1852  SD  MET A 945     -69.529 -30.730 -19.770  1.00 72.28           S
ANISOU 1852  SD  MET A 945    10787   7852   8824     91   1385    613       S
ATOM   1853  CE  MET A 945     -69.921 -31.050 -18.084  1.00 66.80           C
ANISOU 1853  CE  MET A 945     9857   7322   8204     90   1296    727       C
ATOM   1854  N   ILE A 946     -68.268 -25.296 -20.027  1.00 43.17           N
ANISOU 1854  N   ILE A 946     6568   4734   5102    173   1124    502       N
ATOM   1855  CA  ILE A 946     -68.230 -24.241 -21.036  1.00 43.49           C
ANISOU 1855  CA  ILE A 946     6677   4767   5081    143   1092    421       C
ATOM   1856  C   ILE A 946     -66.812 -24.101 -21.568  1.00 45.67           C
ANISOU 1856  C   ILE A 946     6976   4983   5395    259   1266    461       C
ATOM   1857  O   ILE A 946     -66.630 -24.145 -22.783  1.00 44.98           O
ANISOU 1857  O   ILE A 946     7104   4749   5236    244   1358    403       O
ATOM   1858  CB  ILE A 946     -68.812 -22.891 -20.525  1.00 45.97           C
ANISOU 1858  CB  ILE A 946     6813   5259   5396     92    927    384       C
ATOM   1859  CG1 ILE A 946     -70.304 -23.047 -20.157  1.00 46.58           C
ANISOU 1859  CG1 ILE A 946     6867   5365   5467    -21    786    348       C
ATOM   1860  CG2 ILE A 946     -68.620 -21.809 -21.604  1.00 46.58           C
ANISOU 1860  CG2 ILE A 946     6964   5312   5420     75    904    321       C
ATOM   1861  CD1 ILE A 946     -70.930 -21.804 -19.545  1.00 49.15           C
ANISOU 1861  CD1 ILE A 946     7010   5839   5827    -56    670    317       C
ATOM   1862  N   MET A 947     -65.810 -24.009 -20.661  1.00 43.69           N
ANISOU 1862  N   MET A 947     6513   4829   5257    363   1316    571       N
ATOM   1863  CA  MET A 947     -64.377 -23.920 -21.029  1.00 46.03           C
ANISOU 1863  CA  MET A 947     6766   5075   5649    484   1490    647       C
ATOM   1864  C   MET A 947     -63.952 -25.102 -21.873  1.00 50.36           C
ANISOU 1864  C   MET A 947     7526   5388   6222    550   1718    658       C
ATOM   1865  O   MET A 947     -63.321 -24.912 -22.913  1.00 50.95           O
ANISOU 1865  O   MET A 947     7733   5342   6285    586   1881    625       O
ATOM   1866  CB  MET A 947     -63.481 -23.832 -19.781  1.00 49.32           C
ANISOU 1866  CB  MET A 947     6906   5631   6202    561   1463    799       C
ATOM   1867  CG  MET A 947     -63.509 -22.455 -19.119  1.00 53.63           C
ANISOU 1867  CG  MET A 947     7273   6384   6719    500   1291    783       C
ATOM   1868  SD  MET A 947     -63.118 -22.485 -17.339  1.00 59.43           S
ANISOU 1868  SD  MET A 947     7757   7306   7519    494   1159    931       S
ATOM   1869  CE  MET A 947     -61.606 -23.155 -17.403  1.00 56.88           C
ANISOU 1869  CE  MET A 947     7320   6905   7387    633   1305   1118       C
ATOM   1870  N   VAL A 948     -64.327 -26.329 -21.429  1.00 45.70           N
ANISOU 1870  N   VAL A 948     6987   4717   5658    557   1745    699       N
ATOM   1871  CA  VAL A 948     -64.026 -27.588 -22.104  1.00 46.41           C
ANISOU 1871  CA  VAL A 948     7298   4559   5777    616   1973    707       C
ATOM   1872  C   VAL A 948     -64.605 -27.600 -23.529  1.00 50.24           C
ANISOU 1872  C   VAL A 948     8133   4873   6082    508   2030    548       C
ATOM   1873  O   VAL A 948     -63.905 -27.987 -24.454  1.00 51.95           O
ANISOU 1873  O   VAL A 948     8544   4892   6303    568   2277    530       O
ATOM   1874  CB  VAL A 948     -64.474 -28.784 -21.218  1.00 50.17           C
ANISOU 1874  CB  VAL A 948     7753   5004   6305    618   1945    779       C
ATOM   1875  CG1 VAL A 948     -64.542 -30.090 -22.006  1.00 52.07           C
ANISOU 1875  CG1 VAL A 948     8292   4961   6530    630   2153    743       C
ATOM   1876  CG2 VAL A 948     -63.545 -28.923 -20.023  1.00 49.84           C
ANISOU 1876  CG2 VAL A 948     7413   5073   6450    743   1944    971       C
ATOM   1877  N   LYS A 949     -65.852 -27.125 -23.711  1.00 45.96           N
ANISOU 1877  N   LYS A 949     7670   4404   5388    345   1803    444       N
ATOM   1878  CA  LYS A 949     -66.491 -27.054 -25.036  1.00 45.46           C
ANISOU 1878  CA  LYS A 949     7938   4198   5138    206   1787    313       C
ATOM   1879  C   LYS A 949     -65.708 -26.129 -25.987  1.00 48.79           C
ANISOU 1879  C   LYS A 949     8438   4590   5510    236   1896    277       C
ATOM   1880  O   LYS A 949     -65.660 -26.401 -27.192  1.00 49.00           O
ANISOU 1880  O   LYS A 949     8802   4421   5396    172   2024    197       O
ATOM   1881  CB  LYS A 949     -67.953 -26.591 -24.917  1.00 45.67           C
ANISOU 1881  CB  LYS A 949     7948   4337   5068     34   1485    254       C
ATOM   1882  CG  LYS A 949     -68.889 -27.674 -24.397  1.00 54.00           C
ANISOU 1882  CG  LYS A 949     9045   5347   6127    -47   1406    262       C
ATOM   1883  CD  LYS A 949     -70.294 -27.128 -24.227  1.00 58.32           C
ANISOU 1883  CD  LYS A 949     9512   6014   6634   -203   1122    227       C
ATOM   1884  CE  LYS A 949     -71.182 -28.091 -23.482  1.00 64.43           C
ANISOU 1884  CE  LYS A 949    10246   6782   7453   -271   1049    258       C
ATOM   1885  NZ  LYS A 949     -72.545 -27.537 -23.314  1.00 64.30           N
ANISOU 1885  NZ  LYS A 949    10117   6875   7441   -415    795    241       N
ATOM   1886  N   CYS A 950     -65.070 -25.052 -25.444  1.00 44.67           N
ANISOU 1886  N   CYS A 950     7629   4253   5092    320   1855    337       N
ATOM   1887  CA  CYS A 950     -64.237 -24.125 -26.229  1.00 45.15           C
ANISOU 1887  CA  CYS A 950     7721   4299   5134    356   1967    322       C
ATOM   1888  C   CYS A 950     -62.967 -24.851 -26.731  1.00 50.69           C
ANISOU 1888  C   CYS A 950     8521   4807   5931    494   2324    372       C
ATOM   1889  O   CYS A 950     -62.284 -24.343 -27.625  1.00 50.56           O
ANISOU 1889  O   CYS A 950     8619   4711   5880    513   2491    347       O
ATOM   1890  CB  CYS A 950     -63.861 -22.897 -25.401  1.00 44.53           C
ANISOU 1890  CB  CYS A 950     7304   4456   5160    401   1834    383       C
ATOM   1891  SG  CYS A 950     -65.244 -21.804 -24.983  1.00 46.86           S
ANISOU 1891  SG  CYS A 950     7499   4941   5366    258   1485    315       S
ATOM   1892  N   TRP A 951     -62.630 -26.016 -26.128  1.00 47.63           N
ANISOU 1892  N   TRP A 951     8075   4340   5683    596   2456    455       N
ATOM   1893  CA  TRP A 951     -61.408 -26.735 -26.457  1.00 49.04           C
ANISOU 1893  CA  TRP A 951     8286   4328   6017    755   2810    532       C
ATOM   1894  C   TRP A 951     -61.647 -28.063 -27.170  1.00 55.45           C
ANISOU 1894  C   TRP A 951     9467   4852   6751    737   3029    463       C
ATOM   1895  O   TRP A 951     -60.768 -28.924 -27.151  1.00 56.97           O
ANISOU 1895  O   TRP A 951     9652   4873   7121    890   3322    548       O
ATOM   1896  CB  TRP A 951     -60.507 -26.907 -25.212  1.00 47.05           C
ANISOU 1896  CB  TRP A 951     7632   4197   6048    919   2822    727       C
ATOM   1897  CG  TRP A 951     -60.225 -25.637 -24.443  1.00 46.12           C
ANISOU 1897  CG  TRP A 951     7177   4353   5994    914   2604    794       C
ATOM   1898  CD1 TRP A 951     -60.027 -24.382 -24.954  1.00 47.84           C
ANISOU 1898  CD1 TRP A 951     7377   4658   6144    865   2558    739       C
ATOM   1899  CD2 TRP A 951     -60.131 -25.506 -23.015  1.00 44.17           C
ANISOU 1899  CD2 TRP A 951     6596   4316   5872    941   2399    925       C
ATOM   1900  NE1 TRP A 951     -59.799 -23.486 -23.938  1.00 45.78           N
ANISOU 1900  NE1 TRP A 951     6790   4637   5967    863   2348    821       N
ATOM   1901  CE2 TRP A 951     -59.866 -24.145 -22.735  1.00 47.34           C
ANISOU 1901  CE2 TRP A 951     6800   4916   6269    901   2244    933       C
ATOM   1902  CE3 TRP A 951     -60.236 -26.410 -21.947  1.00 45.09           C
ANISOU 1902  CE3 TRP A 951     6581   4461   6089    984   2334   1040       C
ATOM   1903  CZ2 TRP A 951     -59.718 -23.663 -21.425  1.00 46.02           C
ANISOU 1903  CZ2 TRP A 951     6335   4971   6177    887   2026   1038       C
ATOM   1904  CZ3 TRP A 951     -60.062 -25.938 -20.651  1.00 45.86           C
ANISOU 1904  CZ3 TRP A 951     6377   4786   6261    974   2116   1159       C
ATOM   1905  CH2 TRP A 951     -59.803 -24.579 -20.401  1.00 45.79           C
ANISOU 1905  CH2 TRP A 951     6200   4968   6229    921   1966   1152       C
ATOM   1906  N   MET A 952     -62.799 -28.204 -27.862  1.00 54.16           N
ANISOU 1906  N   MET A 952     9635   4614   6329    544   2896    315       N
ATOM   1907  CA  MET A 952     -63.118 -29.401 -28.672  1.00 56.75           C
ANISOU 1907  CA  MET A 952    10387   4648   6527    475   3083    223       C
ATOM   1908  C   MET A 952     -62.235 -29.353 -29.919  1.00 61.55           C
ANISOU 1908  C   MET A 952    11290   5027   7069    511   3439    163       C
ATOM   1909  O   MET A 952     -61.928 -28.262 -30.400  1.00 60.10           O
ANISOU 1909  O   MET A 952    11081   4929   6823    489   3418    141       O
ATOM   1910  CB  MET A 952     -64.588 -29.399 -29.155  1.00 59.15           C
ANISOU 1910  CB  MET A 952    10965   4949   6558    220   2798     94       C
ATOM   1911  CG  MET A 952     -65.617 -29.333 -28.055  1.00 61.72           C
ANISOU 1911  CG  MET A 952    11027   5495   6930    155   2452    136       C
ATOM   1912  SD  MET A 952     -65.891 -30.897 -27.257  1.00 68.25           S
ANISOU 1912  SD  MET A 952    11861   6205   7866    192   2518    192       S
ATOM   1913  CE  MET A 952     -66.983 -31.688 -28.462  1.00 67.50           C
ANISOU 1913  CE  MET A 952    12308   5856   7483    -70   2476     33       C
ATOM   1914  N   ILE A 953     -61.853 -30.517 -30.450  1.00 61.48           N
ANISOU 1914  N   ILE A 953    11578   4714   7068    560   3780    132       N
ATOM   1915  CA  ILE A 953     -61.035 -30.639 -31.664  1.00 64.32           C
ANISOU 1915  CA  ILE A 953    12278   4803   7357    592   4189     61       C
ATOM   1916  C   ILE A 953     -61.815 -30.112 -32.884  1.00 68.90           C
ANISOU 1916  C   ILE A 953    13307   5322   7551    332   4067   -111       C
ATOM   1917  O   ILE A 953     -61.242 -29.409 -33.730  1.00 69.62           O
ANISOU 1917  O   ILE A 953    13539   5361   7554    325   4237   -150       O
ATOM   1918  CB  ILE A 953     -60.536 -32.116 -31.851  1.00 70.57           C
ANISOU 1918  CB  ILE A 953    13299   5254   8258    706   4599     64       C
ATOM   1919  CG1 ILE A 953     -59.623 -32.581 -30.685  1.00 71.29           C
ANISOU 1919  CG1 ILE A 953    12920   5398   8770    981   4729    276       C
ATOM   1920  CG2 ILE A 953     -59.866 -32.356 -33.226  1.00 75.41           C
ANISOU 1920  CG2 ILE A 953    14377   5534   8742    700   5061    -48       C
ATOM   1921  CD1 ILE A 953     -58.315 -31.762 -30.432  1.00 80.80           C
ANISOU 1921  CD1 ILE A 953    13720   6722  10259   1185   4882    431       C
ATOM   1922  N   ASP A 954     -63.113 -30.468 -32.975  1.00 64.72           N
ANISOU 1922  N   ASP A 954    13000   4792   6800    110   3767   -199       N
ATOM   1923  CA  ASP A 954     -63.978 -30.020 -34.064  1.00 65.08           C
ANISOU 1923  CA  ASP A 954    13455   4788   6483   -166   3573   -332       C
ATOM   1924  C   ASP A 954     -64.373 -28.587 -33.733  1.00 63.92           C
ANISOU 1924  C   ASP A 954    12982   4962   6342   -208   3203   -283       C
ATOM   1925  O   ASP A 954     -65.063 -28.365 -32.734  1.00 59.25           O
ANISOU 1925  O   ASP A 954    12045   4601   5865   -209   2880   -218       O
ATOM   1926  CB  ASP A 954     -65.219 -30.937 -34.189  1.00 68.55           C
ANISOU 1926  CB  ASP A 954    14192   5120   6733   -392   3357   -410       C
ATOM   1927  CG  ASP A 954     -66.139 -30.593 -35.351  1.00 85.24           C
ANISOU 1927  CG  ASP A 954    16757   7162   8471   -708   3128   -526       C
ATOM   1928  OD1 ASP A 954     -65.687 -30.675 -36.513  1.00 91.86           O
ANISOU 1928  OD1 ASP A 954    18056   7762   9085   -789   3392   -623       O
ATOM   1929  OD2 ASP A 954     -67.332 -30.330 -35.105  1.00 88.81           O
ANISOU 1929  OD2 ASP A 954    17117   7775   8852   -884   2693   -512       O
ATOM   1930  N   ALA A 955     -63.863 -27.620 -34.526  1.00 61.09           N
ANISOU 1930  N   ALA A 955    12727   4607   5879   -227   3287   -308       N
ATOM   1931  CA  ALA A 955     -64.098 -26.175 -34.389  1.00 59.32           C
ANISOU 1931  CA  ALA A 955    12243   4644   5652   -261   2992   -266       C
ATOM   1932  C   ALA A 955     -65.588 -25.821 -34.361  1.00 63.71           C
ANISOU 1932  C   ALA A 955    12822   5331   6052   -485   2514   -290       C
ATOM   1933  O   ALA A 955     -65.998 -24.961 -33.576  1.00 61.05           O
ANISOU 1933  O   ALA A 955    12098   5252   5847   -455   2229   -222       O
ATOM   1934  CB  ALA A 955     -63.394 -25.415 -35.517  1.00 61.06           C
ANISOU 1934  CB  ALA A 955    12713   4765   5720   -293   3195   -309       C
ATOM   1935  N   ASP A 956     -66.385 -26.482 -35.216  1.00 63.49           N
ANISOU 1935  N   ASP A 956    13252   5115   5758   -716   2434   -380       N
ATOM   1936  CA  ASP A 956     -67.834 -26.292 -35.312  1.00 64.28           C
ANISOU 1936  CA  ASP A 956    13403   5301   5721   -954   1981   -384       C
ATOM   1937  C   ASP A 956     -68.594 -26.837 -34.104  1.00 67.29           C
ANISOU 1937  C   ASP A 956    13448   5819   6301   -917   1778   -327       C
ATOM   1938  O   ASP A 956     -69.759 -26.488 -33.916  1.00 68.05           O
ANISOU 1938  O   ASP A 956    13428   6046   6383  -1064   1397   -296       O
ATOM   1939  CB  ASP A 956     -68.381 -26.893 -36.619  1.00 70.03           C
ANISOU 1939  CB  ASP A 956    14748   5769   6091  -1238   1955   -486       C
ATOM   1940  CG  ASP A 956     -67.984 -26.139 -37.876  1.00 87.60           C
ANISOU 1940  CG  ASP A 956    17332   7895   8057  -1353   2028   -532       C
ATOM   1941  OD1 ASP A 956     -68.038 -26.741 -38.965  1.00 93.75           O
ANISOU 1941  OD1 ASP A 956    18678   8413   8529  -1551   2143   -628       O
ATOM   1942  OD2 ASP A 956     -67.609 -24.941 -37.766  1.00 92.87           O
ANISOU 1942  OD2 ASP A 956    17734   8737   8817  -1254   1977   -473       O
ATOM   1943  N   SER A 957     -67.955 -27.710 -33.307  1.00 61.50           N
ANISOU 1943  N   SER A 957    12562   5045   5762   -727   2034   -302       N
ATOM   1944  CA  SER A 957     -68.549 -28.266 -32.099  1.00 59.57           C
ANISOU 1944  CA  SER A 957    12004   4924   5707   -679   1882   -239       C
ATOM   1945  C   SER A 957     -68.396 -27.303 -30.917  1.00 58.87           C
ANISOU 1945  C   SER A 957    11374   5136   5859   -516   1749   -140       C
ATOM   1946  O   SER A 957     -69.067 -27.471 -29.900  1.00 56.57           O
ANISOU 1946  O   SER A 957    10807   4988   5698   -509   1564    -87       O
ATOM   1947  CB  SER A 957     -67.927 -29.620 -31.759  1.00 63.28           C
ANISOU 1947  CB  SER A 957    12558   5208   6277   -554   2202   -237       C
ATOM   1948  OG  SER A 957     -68.428 -30.610 -32.638  1.00 75.93           O
ANISOU 1948  OG  SER A 957    14652   6544   7655   -751   2249   -335       O
ATOM   1949  N   ARG A 958     -67.489 -26.323 -31.034  1.00 53.52           N
ANISOU 1949  N   ARG A 958    10562   4540   5234   -392   1863   -116       N
ATOM   1950  CA  ARG A 958     -67.249 -25.342 -29.981  1.00 50.51           C
ANISOU 1950  CA  ARG A 958     9713   4423   5054   -257   1751    -33       C
ATOM   1951  C   ARG A 958     -68.442 -24.375 -29.889  1.00 52.88           C
ANISOU 1951  C   ARG A 958     9888   4894   5312   -398   1374    -34       C
ATOM   1952  O   ARG A 958     -69.151 -24.208 -30.878  1.00 53.82           O
ANISOU 1952  O   ARG A 958    10283   4925   5241   -584   1223    -84       O
ATOM   1953  CB  ARG A 958     -65.948 -24.560 -30.253  1.00 49.05           C
ANISOU 1953  CB  ARG A 958     9451   4255   4930   -115   1974     -7       C
ATOM   1954  CG  ARG A 958     -64.703 -25.422 -30.273  1.00 49.97           C
ANISOU 1954  CG  ARG A 958     9614   4211   5161     55   2365     26       C
ATOM   1955  CD  ARG A 958     -63.473 -24.647 -30.715  1.00 50.43           C
ANISOU 1955  CD  ARG A 958     9619   4263   5281    168   2594     55       C
ATOM   1956  NE  ARG A 958     -62.463 -25.629 -31.092  1.00 58.25           N
ANISOU 1956  NE  ARG A 958    10767   5019   6348    293   3004     69       N
ATOM   1957  CZ  ARG A 958     -61.466 -25.434 -31.946  1.00 69.03           C
ANISOU 1957  CZ  ARG A 958    12289   6236   7705    355   3325     58       C
ATOM   1958  NH1 ARG A 958     -60.646 -26.432 -32.250  1.00 54.71           N
ANISOU 1958  NH1 ARG A 958    10619   4181   5986    475   3722     72       N
ATOM   1959  NH2 ARG A 958     -61.270 -24.236 -32.493  1.00 53.97           N
ANISOU 1959  NH2 ARG A 958    10389   4408   5709    301   3273     39       N
ATOM   1960  N   PRO A 959     -68.710 -23.731 -28.731  1.00 47.08           N
ANISOU 1960  N   PRO A 959     8751   4387   4749   -324   1217     27       N
ATOM   1961  CA  PRO A 959     -69.811 -22.758 -28.698  1.00 46.29           C
ANISOU 1961  CA  PRO A 959     8527   4419   4640   -440    902     30       C
ATOM   1962  C   PRO A 959     -69.501 -21.564 -29.604  1.00 50.37           C
ANISOU 1962  C   PRO A 959     9138   4939   5063   -473    868     13       C
ATOM   1963  O   PRO A 959     -68.336 -21.315 -29.933  1.00 50.37           O
ANISOU 1963  O   PRO A 959     9191   4897   5051   -372   1095      7       O
ATOM   1964  CB  PRO A 959     -69.824 -22.282 -27.233  1.00 45.23           C
ANISOU 1964  CB  PRO A 959     7971   4504   4711   -318    847     89       C
ATOM   1965  CG  PRO A 959     -69.023 -23.277 -26.477  1.00 49.27           C
ANISOU 1965  CG  PRO A 959     8413   4992   5316   -186   1061    126       C
ATOM   1966  CD  PRO A 959     -68.001 -23.780 -27.433  1.00 46.23           C
ANISOU 1966  CD  PRO A 959     8298   4417   4848   -141   1320    102       C
ATOM   1967  N   LYS A 960     -70.533 -20.816 -29.977  1.00 45.80           N
ANISOU 1967  N   LYS A 960     8557   4405   4439   -609    588     20       N
ATOM   1968  CA  LYS A 960     -70.359 -19.566 -30.724  1.00 45.13           C
ANISOU 1968  CA  LYS A 960     8522   4339   4286   -642    515     23       C
ATOM   1969  C   LYS A 960     -70.312 -18.445 -29.709  1.00 45.87           C
ANISOU 1969  C   LYS A 960     8218   4635   4576   -523    447     63       C
ATOM   1970  O   LYS A 960     -70.866 -18.609 -28.632  1.00 43.91           O
ANISOU 1970  O   LYS A 960     7712   4497   4475   -485    370     86       O
ATOM   1971  CB  LYS A 960     -71.503 -19.359 -31.731  1.00 49.30           C
ANISOU 1971  CB  LYS A 960     9273   4789   4669   -862    227     34       C
ATOM   1972  CG  LYS A 960     -71.418 -20.367 -32.901  1.00 59.17           C
ANISOU 1972  CG  LYS A 960    11006   5813   5664  -1016    306    -20       C
ATOM   1973  CD  LYS A 960     -72.494 -20.155 -33.958  1.00 78.49           C
ANISOU 1973  CD  LYS A 960    13709   8177   7936  -1270    -13      7       C
ATOM   1974  CE  LYS A 960     -72.644 -21.385 -34.834  1.00 96.01           C
ANISOU 1974  CE  LYS A 960    16395  10175   9908  -1453     34    -53       C
ATOM   1975  NZ  LYS A 960     -73.765 -21.259 -35.804  1.00106.47           N
ANISOU 1975  NZ  LYS A 960    17975  11423  11058  -1738   -328     -7       N
ATOM   1976  N   PHE A 961     -69.646 -17.307 -30.025  1.00 43.41           N
ANISOU 1976  N   PHE A 961     7870   4362   4260   -475    488     69       N
ATOM   1977  CA  PHE A 961     -69.597 -16.161 -29.115  1.00 41.25           C
ANISOU 1977  CA  PHE A 961     7258   4260   4156   -383    424     96       C
ATOM   1978  C   PHE A 961     -70.994 -15.711 -28.692  1.00 44.97           C
ANISOU 1978  C   PHE A 961     7554   4805   4729   -452    156    125       C
ATOM   1979  O   PHE A 961     -71.189 -15.408 -27.525  1.00 43.32           O
ANISOU 1979  O   PHE A 961     7057   4723   4678   -374    146    133       O
ATOM   1980  CB  PHE A 961     -68.781 -14.985 -29.697  1.00 41.71           C
ANISOU 1980  CB  PHE A 961     7349   4320   4178   -354    486     99       C
ATOM   1981  CG  PHE A 961     -67.298 -15.248 -29.668  1.00 41.53           C
ANISOU 1981  CG  PHE A 961     7345   4276   4160   -239    779     94       C
ATOM   1982  CD1 PHE A 961     -66.643 -15.502 -28.463  1.00 40.67           C
ANISOU 1982  CD1 PHE A 961     6970   4277   4206   -110    893    119       C
ATOM   1983  CD2 PHE A 961     -66.546 -15.227 -30.845  1.00 42.52           C
ANISOU 1983  CD2 PHE A 961     7750   4265   4142   -268    942     80       C
ATOM   1984  CE1 PHE A 961     -65.272 -15.766 -28.440  1.00 41.52           C
ANISOU 1984  CE1 PHE A 961     7056   4359   4359     -5   1147    146       C
ATOM   1985  CE2 PHE A 961     -65.172 -15.480 -30.818  1.00 44.70           C
ANISOU 1985  CE2 PHE A 961     8009   4510   4467   -151   1237     92       C
ATOM   1986  CZ  PHE A 961     -64.542 -15.742 -29.616  1.00 41.54           C
ANISOU 1986  CZ  PHE A 961     7306   4222   4256    -17   1328    135       C
ATOM   1987  N   ARG A 962     -71.975 -15.749 -29.613  1.00 43.29           N
ANISOU 1987  N   ARG A 962     7517   4501   4431   -606    -54    148       N
ATOM   1988  CA  ARG A 962     -73.364 -15.381 -29.299  1.00 44.16           C
ANISOU 1988  CA  ARG A 962     7439   4660   4679   -675   -312    203       C
ATOM   1989  C   ARG A 962     -74.002 -16.293 -28.215  1.00 45.28           C
ANISOU 1989  C   ARG A 962     7395   4860   4948   -655   -307    204       C
ATOM   1990  O   ARG A 962     -74.788 -15.803 -27.404  1.00 43.55           O
ANISOU 1990  O   ARG A 962     6898   4732   4916   -626   -397    237       O
ATOM   1991  CB  ARG A 962     -74.227 -15.301 -30.572  1.00 47.93           C
ANISOU 1991  CB  ARG A 962     8148   5021   5042   -865   -567    257       C
ATOM   1992  CG  ARG A 962     -74.507 -16.658 -31.210  1.00 66.42           C
ANISOU 1992  CG  ARG A 962    10791   7234   7213  -1012   -595    240       C
ATOM   1993  CD  ARG A 962     -75.702 -16.645 -32.138  1.00 85.22           C
ANISOU 1993  CD  ARG A 962    13319   9528   9531  -1232   -927    321       C
ATOM   1994  NE  ARG A 962     -76.960 -16.375 -31.433  1.00 97.27           N
ANISOU 1994  NE  ARG A 962    14503  11140  11316  -1248  -1148    410       N
ATOM   1995  CZ  ARG A 962     -77.725 -17.292 -30.845  1.00106.67           C
ANISOU 1995  CZ  ARG A 962    15579  12342  12610  -1294  -1200    426       C
ATOM   1996  NH1 ARG A 962     -77.368 -18.570 -30.848  1.00 99.60           N
ANISOU 1996  NH1 ARG A 962    14893  11376  11575  -1328  -1057    356       N
ATOM   1997  NH2 ARG A 962     -78.853 -16.934 -30.245  1.00 84.06           N
ANISOU 1997  NH2 ARG A 962    12387   9547  10004  -1302  -1376    518       N
ATOM   1998  N   GLU A 963     -73.650 -17.607 -28.196  1.00 40.81           N
ANISOU 1998  N   GLU A 963     6991   4228   4286   -666   -178    170       N
ATOM   1999  CA  GLU A 963     -74.131 -18.557 -27.193  1.00 39.73           C
ANISOU 1999  CA  GLU A 963     6712   4133   4249   -649   -149    175       C
ATOM   2000  C   GLU A 963     -73.399 -18.352 -25.867  1.00 42.17           C
ANISOU 2000  C   GLU A 963     6770   4579   4675   -481     31    162       C
ATOM   2001  O   GLU A 963     -73.997 -18.523 -24.809  1.00 41.03           O
ANISOU 2001  O   GLU A 963     6411   4521   4660   -459     12    180       O
ATOM   2002  CB  GLU A 963     -73.970 -20.014 -27.678  1.00 42.29           C
ANISOU 2002  CB  GLU A 963     7322   4317   4431   -722    -67    148       C
ATOM   2003  CG  GLU A 963     -74.751 -20.272 -28.959  1.00 52.84           C
ANISOU 2003  CG  GLU A 963     8945   5510   5622   -931   -272    160       C
ATOM   2004  CD  GLU A 963     -74.423 -21.560 -29.692  1.00 72.04           C
ANISOU 2004  CD  GLU A 963    11755   7760   7857  -1023   -163    110       C
ATOM   2005  OE1 GLU A 963     -73.284 -22.066 -29.562  1.00 50.16           O
ANISOU 2005  OE1 GLU A 963     9078   4942   5039   -900    119     62       O
ATOM   2006  OE2 GLU A 963     -75.309 -22.045 -30.428  1.00 78.72           O
ANISOU 2006  OE2 GLU A 963    12811   8498   8601  -1228   -362    126       O
ATOM   2007  N   LEU A 964     -72.103 -17.979 -25.929  1.00 39.83           N
ANISOU 2007  N   LEU A 964     6506   4299   4329   -376    202    140       N
ATOM   2008  CA  LEU A 964     -71.264 -17.679 -24.758  1.00 38.07           C
ANISOU 2008  CA  LEU A 964     6063   4205   4199   -240    342    144       C
ATOM   2009  C   LEU A 964     -71.809 -16.464 -24.023  1.00 42.19           C
ANISOU 2009  C   LEU A 964     6341   4848   4842   -224    243    145       C
ATOM   2010  O   LEU A 964     -71.842 -16.468 -22.784  1.00 41.47           O
ANISOU 2010  O   LEU A 964     6058   4863   4836   -173    288    149       O
ATOM   2011  CB  LEU A 964     -69.783 -17.487 -25.167  1.00 37.06           C
ANISOU 2011  CB  LEU A 964     6018   4051   4012   -154    523    141       C
ATOM   2012  CG  LEU A 964     -69.103 -18.786 -25.620  1.00 41.25           C
ANISOU 2012  CG  LEU A 964     6753   4453   4469   -131    698    145       C
ATOM   2013  CD1 LEU A 964     -67.797 -18.521 -26.370  1.00 40.94           C
ANISOU 2013  CD1 LEU A 964     6833   4343   4378    -66    885    145       C
ATOM   2014  CD2 LEU A 964     -68.891 -19.754 -24.431  1.00 40.92           C
ANISOU 2014  CD2 LEU A 964     6564   4464   4517    -55    784    186       C
ATOM   2015  N   ILE A 965     -72.313 -15.457 -24.786  1.00 38.89           N
ANISOU 2015  N   ILE A 965     5946   4399   4429   -278    107    147       N
ATOM   2016  CA  ILE A 965     -72.961 -14.273 -24.198  1.00 38.51           C
ANISOU 2016  CA  ILE A 965     5680   4430   4523   -261     24    151       C
ATOM   2017  C   ILE A 965     -74.162 -14.751 -23.370  1.00 42.17           C
ANISOU 2017  C   ILE A 965     5985   4926   5113   -291    -36    169       C
ATOM   2018  O   ILE A 965     -74.281 -14.353 -22.221  1.00 41.21           O
ANISOU 2018  O   ILE A 965     5675   4895   5089   -237     34    151       O
ATOM   2019  CB  ILE A 965     -73.426 -13.224 -25.252  1.00 40.80           C
ANISOU 2019  CB  ILE A 965     6026   4654   4822   -317   -132    176       C
ATOM   2020  CG1 ILE A 965     -72.232 -12.635 -26.068  1.00 40.67           C
ANISOU 2020  CG1 ILE A 965     6170   4604   4680   -292    -55    160       C
ATOM   2021  CG2 ILE A 965     -74.299 -12.106 -24.587  1.00 37.90           C
ANISOU 2021  CG2 ILE A 965     5411   4338   4651   -289   -204    191       C
ATOM   2022  CD1 ILE A 965     -72.638 -11.822 -27.297  1.00 42.15           C
ANISOU 2022  CD1 ILE A 965     6488   4702   4826   -373   -216    200       C
ATOM   2023  N   ILE A 966     -75.046 -15.586 -23.971  1.00 40.13           N
ANISOU 2023  N   ILE A 966     5818   4585   4845   -393   -159    205       N
ATOM   2024  CA  ILE A 966     -76.270 -16.100 -23.345  1.00 41.27           C
ANISOU 2024  CA  ILE A 966     5811   4743   5126   -443   -227    240       C
ATOM   2025  C   ILE A 966     -75.970 -16.918 -22.071  1.00 43.97           C
ANISOU 2025  C   ILE A 966     6071   5161   5474   -385    -61    216       C
ATOM   2026  O   ILE A 966     -76.546 -16.651 -21.021  1.00 41.41           O
ANISOU 2026  O   ILE A 966     5546   4907   5279   -359    -17    217       O
ATOM   2027  CB  ILE A 966     -77.116 -16.908 -24.363  1.00 45.39           C
ANISOU 2027  CB  ILE A 966     6485   5151   5610   -592   -410    291       C
ATOM   2028  CG1 ILE A 966     -77.644 -15.987 -25.500  1.00 47.24           C
ANISOU 2028  CG1 ILE A 966     6767   5320   5864   -671   -624    347       C
ATOM   2029  CG2 ILE A 966     -78.253 -17.695 -23.663  1.00 44.64           C
ANISOU 2029  CG2 ILE A 966     6238   5067   5657   -652   -455    334       C
ATOM   2030  CD1 ILE A 966     -78.197 -16.750 -26.755  1.00 49.71           C
ANISOU 2030  CD1 ILE A 966     7326   5503   6057   -857   -833    397       C
ATOM   2031  N   GLU A 967     -75.075 -17.909 -22.184  1.00 41.96           N
ANISOU 2031  N   GLU A 967     5983   4878   5084   -368     40    201       N
ATOM   2032  CA  GLU A 967     -74.699 -18.805 -21.091  1.00 40.69           C
ANISOU 2032  CA  GLU A 967     5773   4770   4916   -319    177    204       C
ATOM   2033  C   GLU A 967     -74.124 -18.072 -19.900  1.00 42.60           C
ANISOU 2033  C   GLU A 967     5849   5142   5194   -230    283    188       C
ATOM   2034  O   GLU A 967     -74.604 -18.272 -18.784  1.00 41.81           O
ANISOU 2034  O   GLU A 967     5622   5109   5156   -232    328    195       O
ATOM   2035  CB  GLU A 967     -73.750 -19.907 -21.594  1.00 42.26           C
ANISOU 2035  CB  GLU A 967     6185   4885   4987   -300    273    207       C
ATOM   2036  CG  GLU A 967     -74.468 -20.951 -22.448  1.00 52.48           C
ANISOU 2036  CG  GLU A 967     7669   6041   6231   -418    190    216       C
ATOM   2037  CD  GLU A 967     -75.767 -21.472 -21.843  1.00 74.81           C
ANISOU 2037  CD  GLU A 967    10374   8883   9165   -502    101    248       C
ATOM   2038  OE1 GLU A 967     -76.844 -21.214 -22.431  1.00 62.19           O
ANISOU 2038  OE1 GLU A 967     8763   7243   7623   -614    -75    269       O
ATOM   2039  OE2 GLU A 967     -75.716 -22.051 -20.734  1.00 71.77           O
ANISOU 2039  OE2 GLU A 967     9887   8558   8823   -459    203    266       O
ATOM   2040  N   PHE A 968     -73.128 -17.187 -20.135  1.00 38.46           N
ANISOU 2040  N   PHE A 968     5340   4649   4626   -170    321    167       N
ATOM   2041  CA  PHE A 968     -72.540 -16.409 -19.045  1.00 36.95           C
ANISOU 2041  CA  PHE A 968     5015   4573   4451   -115    398    151       C
ATOM   2042  C   PHE A 968     -73.537 -15.374 -18.487  1.00 39.98           C
ANISOU 2042  C   PHE A 968     5250   4996   4944   -136    366    116       C
ATOM   2043  O   PHE A 968     -73.493 -15.095 -17.293  1.00 39.27           O
ANISOU 2043  O   PHE A 968     5067   4988   4865   -126    444     97       O
ATOM   2044  CB  PHE A 968     -71.183 -15.801 -19.456  1.00 37.75           C
ANISOU 2044  CB  PHE A 968     5165   4690   4490    -59    445    149       C
ATOM   2045  CG  PHE A 968     -70.056 -16.811 -19.394  1.00 37.77           C
ANISOU 2045  CG  PHE A 968     5233   4682   4435    -10    542    201       C
ATOM   2046  CD1 PHE A 968     -69.538 -17.233 -18.167  1.00 38.73           C
ANISOU 2046  CD1 PHE A 968     5262   4895   4558     16    598    247       C
ATOM   2047  CD2 PHE A 968     -69.514 -17.344 -20.557  1.00 38.49           C
ANISOU 2047  CD2 PHE A 968     5487   4662   4476      8    585    214       C
ATOM   2048  CE1 PHE A 968     -68.511 -18.185 -18.110  1.00 39.58           C
ANISOU 2048  CE1 PHE A 968     5402   4981   4655     73    680    324       C
ATOM   2049  CE2 PHE A 968     -68.488 -18.295 -20.499  1.00 40.78           C
ANISOU 2049  CE2 PHE A 968     5821   4918   4754     72    707    272       C
ATOM   2050  CZ  PHE A 968     -67.986 -18.703 -19.278  1.00 39.22           C
ANISOU 2050  CZ  PHE A 968     5494   4814   4596    112    747    337       C
ATOM   2051  N   SER A 969     -74.481 -14.849 -19.317  1.00 37.24           N
ANISOU 2051  N   SER A 969     4887   4577   4686   -171    256    118       N
ATOM   2052  CA  SER A 969     -75.495 -13.906 -18.797  1.00 37.89           C
ANISOU 2052  CA  SER A 969     4803   4670   4924   -174    251    103       C
ATOM   2053  C   SER A 969     -76.453 -14.576 -17.846  1.00 41.25           C
ANISOU 2053  C   SER A 969     5120   5116   5437   -203    307    116       C
ATOM   2054  O   SER A 969     -76.854 -13.962 -16.861  1.00 40.59           O
ANISOU 2054  O   SER A 969     4918   5070   5433   -185    411     83       O
ATOM   2055  CB  SER A 969     -76.282 -13.228 -19.917  1.00 41.33           C
ANISOU 2055  CB  SER A 969     5221   5016   5468   -202    100    138       C
ATOM   2056  OG  SER A 969     -75.343 -12.439 -20.617  1.00 57.12           O
ANISOU 2056  OG  SER A 969     7320   7003   7380   -173     81    118       O
ATOM   2057  N   LYS A 970     -76.877 -15.815 -18.161  1.00 38.34           N
ANISOU 2057  N   LYS A 970     4805   4708   5056   -257    251    163       N
ATOM   2058  CA  LYS A 970     -77.769 -16.576 -17.270  1.00 38.30           C
ANISOU 2058  CA  LYS A 970     4702   4718   5132   -296    311    186       C
ATOM   2059  C   LYS A 970     -77.053 -16.798 -15.923  1.00 41.85           C
ANISOU 2059  C   LYS A 970     5159   5264   5479   -262    475    154       C
ATOM   2060  O   LYS A 970     -77.664 -16.672 -14.858  1.00 42.74           O
ANISOU 2060  O   LYS A 970     5170   5413   5657   -274    586    140       O
ATOM   2061  CB  LYS A 970     -78.105 -17.952 -17.876  1.00 40.35           C
ANISOU 2061  CB  LYS A 970     5062   4911   5360   -371    222    239       C
ATOM   2062  CG  LYS A 970     -79.003 -17.927 -19.127  1.00 49.81           C
ANISOU 2062  CG  LYS A 970     6270   6008   6648   -454     24    290       C
ATOM   2063  CD  LYS A 970     -79.191 -19.380 -19.594  1.00 47.78           C
ANISOU 2063  CD  LYS A 970     6159   5679   6318   -549    -42    326       C
ATOM   2064  CE  LYS A 970     -80.060 -19.587 -20.795  1.00 57.69           C
ANISOU 2064  CE  LYS A 970     7473   6828   7618   -678   -264    385       C
ATOM   2065  NZ  LYS A 970     -80.033 -21.011 -21.230  1.00 55.23           N
ANISOU 2065  NZ  LYS A 970     7365   6432   7188   -776   -300    396       N
ATOM   2066  N   MET A 971     -75.751 -17.125 -15.980  1.00 37.22           N
ANISOU 2066  N   MET A 971     4696   4712   4735   -227    492    153       N
ATOM   2067  CA  MET A 971     -74.959 -17.374 -14.780  1.00 37.10           C
ANISOU 2067  CA  MET A 971     4693   4787   4614   -211    599    155       C
ATOM   2068  C   MET A 971     -74.752 -16.102 -13.961  1.00 41.36           C
ANISOU 2068  C   MET A 971     5175   5396   5145   -202    670     95       C
ATOM   2069  O   MET A 971     -74.838 -16.157 -12.739  1.00 40.85           O
ANISOU 2069  O   MET A 971     5096   5392   5034   -233    767     84       O
ATOM   2070  CB  MET A 971     -73.635 -18.056 -15.130  1.00 38.86           C
ANISOU 2070  CB  MET A 971     5029   5015   4722   -171    588    199       C
ATOM   2071  CG  MET A 971     -73.844 -19.407 -15.805  1.00 42.72           C
ANISOU 2071  CG  MET A 971     5613   5412   5208   -186    558    247       C
ATOM   2072  SD  MET A 971     -72.378 -20.448 -15.915  1.00 46.98           S
ANISOU 2072  SD  MET A 971     6265   5929   5655   -121    612    319       S
ATOM   2073  CE  MET A 971     -71.510 -19.661 -16.976  1.00 43.97           C
ANISOU 2073  CE  MET A 971     5935   5520   5253    -71    597    293       C
ATOM   2074  N   ALA A 972     -74.533 -14.952 -14.636  1.00 38.41           N
ANISOU 2074  N   ALA A 972     4788   4999   4806   -172    627     54       N
ATOM   2075  CA  ALA A 972     -74.342 -13.629 -14.004  1.00 38.63           C
ANISOU 2075  CA  ALA A 972     4782   5064   4832   -169    695    -14       C
ATOM   2076  C   ALA A 972     -75.579 -13.168 -13.249  1.00 44.86           C
ANISOU 2076  C   ALA A 972     5476   5826   5741   -189    804    -58       C
ATOM   2077  O   ALA A 972     -75.471 -12.262 -12.428  1.00 45.48           O
ANISOU 2077  O   ALA A 972     5563   5926   5792   -203    910   -126       O
ATOM   2078  CB  ALA A 972     -73.952 -12.591 -15.050  1.00 38.64           C
ANISOU 2078  CB  ALA A 972     4793   5020   4868   -132    620    -36       C
ATOM   2079  N   ARG A 973     -76.753 -13.794 -13.511  1.00 42.83           N
ANISOU 2079  N   ARG A 973     5137   5513   5624   -200    792    -18       N
ATOM   2080  CA  ARG A 973     -78.000 -13.494 -12.799  1.00 45.24           C
ANISOU 2080  CA  ARG A 973     5320   5780   6088   -213    924    -38       C
ATOM   2081  C   ARG A 973     -78.033 -14.169 -11.419  1.00 49.37           C
ANISOU 2081  C   ARG A 973     5890   6366   6502   -266   1076    -51       C
ATOM   2082  O   ARG A 973     -78.789 -13.734 -10.564  1.00 51.21           O
ANISOU 2082  O   ARG A 973     6069   6576   6814   -281   1251    -94       O
ATOM   2083  CB  ARG A 973     -79.231 -13.947 -13.609  1.00 49.04           C
ANISOU 2083  CB  ARG A 973     5671   6180   6783   -222    833     37       C
ATOM   2084  CG  ARG A 973     -79.494 -13.129 -14.862  1.00 60.50           C
ANISOU 2084  CG  ARG A 973     7062   7554   8371   -190    683     65       C
ATOM   2085  CD  ARG A 973     -80.772 -13.589 -15.548  1.00 70.93           C
ANISOU 2085  CD  ARG A 973     8242   8797   9910   -227    566    162       C
ATOM   2086  NE  ARG A 973     -81.306 -12.510 -16.371  1.00 86.63           N
ANISOU 2086  NE  ARG A 973    10119  10704  12092   -194    466    201       N
ATOM   2087  CZ  ARG A 973     -82.431 -11.854 -16.119  1.00100.13           C
ANISOU 2087  CZ  ARG A 973    11614  12344  14085   -164    537    240       C
ATOM   2088  NH1 ARG A 973     -82.817 -10.862 -16.910  1.00 95.37           N
ANISOU 2088  NH1 ARG A 973    10915  11661  13662   -126    429    295       N
ATOM   2089  NH2 ARG A 973     -83.197 -12.202 -15.093  1.00 81.44           N
ANISOU 2089  NH2 ARG A 973     9125   9978  11840   -171    723    239       N
ATOM   2090  N   ASP A 974     -77.276 -15.270 -11.215  1.00 44.22           N
ANISOU 2090  N   ASP A 974     5341   5776   5684   -294   1023     -3       N
ATOM   2091  CA  ASP A 974     -77.240 -15.973  -9.909  1.00 43.63           C
ANISOU 2091  CA  ASP A 974     5331   5762   5486   -355   1143      8       C
ATOM   2092  C   ASP A 974     -75.799 -16.440  -9.738  1.00 43.55           C
ANISOU 2092  C   ASP A 974     5445   5831   5270   -362   1056     50       C
ATOM   2093  O   ASP A 974     -75.516 -17.637  -9.831  1.00 41.43           O
ANISOU 2093  O   ASP A 974     5214   5571   4956   -365    999    132       O
ATOM   2094  CB  ASP A 974     -78.237 -17.146  -9.925  1.00 45.55           C
ANISOU 2094  CB  ASP A 974     5511   5965   5832   -386   1158     74       C
ATOM   2095  CG  ASP A 974     -78.454 -17.817  -8.584  1.00 53.75           C
ANISOU 2095  CG  ASP A 974     6607   7046   6769   -457   1305     90       C
ATOM   2096  OD1 ASP A 974     -79.091 -18.887  -8.558  1.00 58.13           O
ANISOU 2096  OD1 ASP A 974     7131   7573   7382   -490   1310    154       O
ATOM   2097  OD2 ASP A 974     -77.930 -17.306  -7.566  1.00 55.36           O
ANISOU 2097  OD2 ASP A 974     6911   7309   6816   -494   1403     43       O
ATOM   2098  N   PRO A 975     -74.868 -15.474  -9.579  1.00 39.38           N
ANISOU 2098  N   PRO A 975     4969   5348   4645   -359   1038      7       N
ATOM   2099  CA  PRO A 975     -73.435 -15.794  -9.683  1.00 37.98           C
ANISOU 2099  CA  PRO A 975     4860   5235   4336   -351    926     72       C
ATOM   2100  C   PRO A 975     -72.866 -16.809  -8.696  1.00 43.51           C
ANISOU 2100  C   PRO A 975     5632   6006   4892   -406    921    162       C
ATOM   2101  O   PRO A 975     -71.971 -17.566  -9.066  1.00 41.27           O
ANISOU 2101  O   PRO A 975     5358   5736   4585   -368    829    258       O
ATOM   2102  CB  PRO A 975     -72.752 -14.421  -9.556  1.00 38.88           C
ANISOU 2102  CB  PRO A 975     5000   5378   4394   -366    919      4       C
ATOM   2103  CG  PRO A 975     -73.746 -13.539  -8.924  1.00 45.65           C
ANISOU 2103  CG  PRO A 975     5853   6197   5293   -402   1065   -101       C
ATOM   2104  CD  PRO A 975     -75.068 -14.012  -9.440  1.00 41.85           C
ANISOU 2104  CD  PRO A 975     5267   5636   4997   -359   1112    -95       C
ATOM   2105  N   GLN A 976     -73.371 -16.827  -7.467  1.00 42.01           N
ANISOU 2105  N   GLN A 976     5499   5848   4614   -493   1029    139       N
ATOM   2106  CA  GLN A 976     -72.921 -17.747  -6.419  1.00 42.83           C
ANISOU 2106  CA  GLN A 976     5692   6018   4564   -566   1018    236       C
ATOM   2107  C   GLN A 976     -73.316 -19.211  -6.661  1.00 45.65           C
ANISOU 2107  C   GLN A 976     6024   6335   4986   -535   1007    332       C
ATOM   2108  O   GLN A 976     -72.735 -20.118  -6.068  1.00 45.00           O
ANISOU 2108  O   GLN A 976     6000   6292   4806   -566    960    447       O
ATOM   2109  CB  GLN A 976     -73.397 -17.252  -5.069  1.00 45.50           C
ANISOU 2109  CB  GLN A 976     6138   6386   4763   -687   1156    171       C
ATOM   2110  CG  GLN A 976     -72.599 -16.029  -4.683  1.00 58.35           C
ANISOU 2110  CG  GLN A 976     7845   8061   6263   -750   1124    109       C
ATOM   2111  CD  GLN A 976     -73.455 -15.052  -3.958  1.00 89.01           C
ANISOU 2111  CD  GLN A 976    11809  11901  10110   -820   1323    -35       C
ATOM   2112  OE1 GLN A 976     -73.501 -15.042  -2.723  1.00 85.36           O
ANISOU 2112  OE1 GLN A 976    11511  11469   9454   -953   1414    -51       O
ATOM   2113  NE2 GLN A 976     -74.168 -14.222  -4.720  1.00 82.28           N
ANISOU 2113  NE2 GLN A 976    10853  10963   9446   -735   1405   -135       N
ATOM   2114  N   ARG A 977     -74.258 -19.448  -7.575  1.00 41.28           N
ANISOU 2114  N   ARG A 977     5388   5695   4602   -480   1032    297       N
ATOM   2115  CA  ARG A 977     -74.610 -20.801  -7.971  1.00 40.42           C
ANISOU 2115  CA  ARG A 977     5271   5528   4558   -460   1009    378       C
ATOM   2116  C   ARG A 977     -73.531 -21.352  -8.929  1.00 42.31           C
ANISOU 2116  C   ARG A 977     5528   5739   4810   -378    889    451       C
ATOM   2117  O   ARG A 977     -73.447 -22.559  -9.137  1.00 42.95           O
ANISOU 2117  O   ARG A 977     5643   5768   4910   -360    871    534       O
ATOM   2118  CB  ARG A 977     -75.961 -20.776  -8.695  1.00 40.03           C
ANISOU 2118  CB  ARG A 977     5129   5390   4689   -454   1046    322       C
ATOM   2119  CG  ARG A 977     -76.530 -22.158  -8.938  1.00 43.21           C
ANISOU 2119  CG  ARG A 977     5539   5726   5152   -474   1034    396       C
ATOM   2120  CD  ARG A 977     -77.843 -22.104  -9.672  1.00 47.43           C
ANISOU 2120  CD  ARG A 977     5968   6177   5875   -492   1032    362       C
ATOM   2121  NE  ARG A 977     -78.230 -23.445 -10.100  1.00 52.17           N
ANISOU 2121  NE  ARG A 977     6601   6700   6521   -525    984    433       N
ATOM   2122  CZ  ARG A 977     -79.359 -23.739 -10.732  1.00 63.21           C
ANISOU 2122  CZ  ARG A 977     7921   8018   8077   -574    946    438       C
ATOM   2123  NH1 ARG A 977     -79.618 -24.987 -11.092  1.00 54.53           N
ANISOU 2123  NH1 ARG A 977     6884   6840   6995   -623    897    499       N
ATOM   2124  NH2 ARG A 977     -80.256 -22.792 -10.976  1.00 47.25           N
ANISOU 2124  NH2 ARG A 977     5756   5986   6212   -583    955    395       N
ATOM   2125  N   TYR A 978     -72.730 -20.475  -9.540  1.00 39.02           N
ANISOU 2125  N   TYR A 978     5093   5340   4394   -327    829    418       N
ATOM   2126  CA  TYR A 978     -71.805 -20.907 -10.590  1.00 37.91           C
ANISOU 2126  CA  TYR A 978     4966   5148   4291   -242    761    474       C
ATOM   2127  C   TYR A 978     -70.330 -20.744 -10.273  1.00 42.43           C
ANISOU 2127  C   TYR A 978     5535   5789   4800   -213    710    559       C
ATOM   2128  O   TYR A 978     -69.504 -21.412 -10.897  1.00 42.33           O
ANISOU 2128  O   TYR A 978     5527   5723   4832   -137    692    642       O
ATOM   2129  CB  TYR A 978     -72.180 -20.209 -11.901  1.00 37.56           C
ANISOU 2129  CB  TYR A 978     4901   5033   4336   -203    733    386       C
ATOM   2130  CG  TYR A 978     -73.594 -20.580 -12.295  1.00 38.41           C
ANISOU 2130  CG  TYR A 978     4995   5064   4536   -240    743    347       C
ATOM   2131  CD1 TYR A 978     -74.653 -19.698 -12.080  1.00 39.79           C
ANISOU 2131  CD1 TYR A 978     5089   5247   4782   -279    774    271       C
ATOM   2132  CD2 TYR A 978     -73.894 -21.857 -12.772  1.00 39.37           C
ANISOU 2132  CD2 TYR A 978     5176   5096   4686   -245    731    398       C
ATOM   2133  CE1 TYR A 978     -75.955 -20.028 -12.451  1.00 39.25           C
ANISOU 2133  CE1 TYR A 978     4967   5107   4837   -318    767    263       C
ATOM   2134  CE2 TYR A 978     -75.200 -22.222 -13.084  1.00 40.40           C
ANISOU 2134  CE2 TYR A 978     5284   5160   4908   -305    717    378       C
ATOM   2135  CZ  TYR A 978     -76.224 -21.299 -12.940  1.00 45.87           C
ANISOU 2135  CZ  TYR A 978     5864   5871   5694   -342    726    320       C
ATOM   2136  OH  TYR A 978     -77.491 -21.644 -13.298  1.00 48.45           O
ANISOU 2136  OH  TYR A 978     6132   6129   6147   -404    694    326       O
ATOM   2137  N   LEU A 979     -69.984 -19.881  -9.317  1.00 39.08           N
ANISOU 2137  N   LEU A 979     5103   5466   4278   -280    693    546       N
ATOM   2138  CA  LEU A 979     -68.585 -19.741  -8.906  1.00 38.96           C
ANISOU 2138  CA  LEU A 979     5068   5525   4209   -283    610    653       C
ATOM   2139  C   LEU A 979     -68.617 -19.712  -7.400  1.00 43.90           C
ANISOU 2139  C   LEU A 979     5752   6245   4683   -408    592    692       C
ATOM   2140  O   LEU A 979     -69.423 -18.992  -6.833  1.00 43.10           O
ANISOU 2140  O   LEU A 979     5703   6166   4507   -490    658    577       O
ATOM   2141  CB  LEU A 979     -67.909 -18.463  -9.465  1.00 37.69           C
ANISOU 2141  CB  LEU A 979     4865   5389   4067   -268    571    593       C
ATOM   2142  CG  LEU A 979     -67.789 -18.317 -10.994  1.00 39.84           C
ANISOU 2142  CG  LEU A 979     5109   5567   4461   -162    591    552       C
ATOM   2143  CD1 LEU A 979     -67.237 -16.953 -11.334  1.00 38.01           C
ANISOU 2143  CD1 LEU A 979     4846   5368   4229   -171    559    492       C
ATOM   2144  CD2 LEU A 979     -66.872 -19.405 -11.594  1.00 37.49           C
ANISOU 2144  CD2 LEU A 979     4793   5210   4244    -65    596    684       C
ATOM   2145  N   VAL A 980     -67.756 -20.499  -6.759  1.00 42.31           N
ANISOU 2145  N   VAL A 980     5551   6087   4439   -426    511    862       N
ATOM   2146  CA  VAL A 980     -67.713 -20.629  -5.304  1.00 42.80           C
ANISOU 2146  CA  VAL A 980     5700   6235   4326   -566    468    931       C
ATOM   2147  C   VAL A 980     -66.469 -19.925  -4.786  1.00 47.16           C
ANISOU 2147  C   VAL A 980     6237   6885   4797   -644    318   1018       C
ATOM   2148  O   VAL A 980     -65.367 -20.447  -4.929  1.00 45.48           O
ANISOU 2148  O   VAL A 980     5930   6685   4666   -593    206   1197       O
ATOM   2149  CB  VAL A 980     -67.783 -22.122  -4.883  1.00 45.92           C
ANISOU 2149  CB  VAL A 980     6118   6600   4731   -551    463   1085       C
ATOM   2150  CG1 VAL A 980     -67.807 -22.279  -3.357  1.00 46.62           C
ANISOU 2150  CG1 VAL A 980     6328   6774   4612   -715    416   1165       C
ATOM   2151  CG2 VAL A 980     -68.981 -22.818  -5.522  1.00 44.33           C
ANISOU 2151  CG2 VAL A 980     5925   6291   4629   -485    596   1001       C
ATOM   2152  N   ILE A 981     -66.655 -18.727  -4.196  1.00 45.26           N
ANISOU 2152  N   ILE A 981     6085   6700   4412   -772    323    896       N
ATOM   2153  CA  ILE A 981     -65.557 -17.880  -3.710  1.00 46.41           C
ANISOU 2153  CA  ILE A 981     6239   6934   4462   -883    170    954       C
ATOM   2154  C   ILE A 981     -65.784 -17.519  -2.234  1.00 55.18           C
ANISOU 2154  C   ILE A 981     7549   8114   5301  -1102    144    934       C
ATOM   2155  O   ILE A 981     -66.856 -17.027  -1.879  1.00 55.06           O
ANISOU 2155  O   ILE A 981     7664   8065   5189  -1159    308    757       O
ATOM   2156  CB  ILE A 981     -65.452 -16.602  -4.603  1.00 47.88           C
ANISOU 2156  CB  ILE A 981     6372   7094   4728   -839    206    805       C
ATOM   2157  CG1 ILE A 981     -65.239 -16.951  -6.124  1.00 45.62           C
ANISOU 2157  CG1 ILE A 981     5927   6727   4680   -638    246    820       C
ATOM   2158  CG2 ILE A 981     -64.378 -15.608  -4.072  1.00 49.59           C
ANISOU 2158  CG2 ILE A 981     6610   7394   4836   -983     51    846       C
ATOM   2159  CD1 ILE A 981     -65.262 -15.746  -7.073  1.00 44.88           C
ANISOU 2159  CD1 ILE A 981     5798   6595   4662   -592    290    679       C
ATOM   2160  N   GLN A 982     -64.762 -17.722  -1.390  1.00 56.51           N
ANISOU 2160  N   GLN A 982     7747   8371   5352  -1231    -60   1121       N
ATOM   2161  CA  GLN A 982     -64.804 -17.403   0.044  1.00 59.12           C
ANISOU 2161  CA  GLN A 982     8311   8770   5381  -1478   -123   1126       C
ATOM   2162  C   GLN A 982     -64.957 -15.892   0.267  1.00 64.43           C
ANISOU 2162  C   GLN A 982     9124   9444   5913  -1608    -69    923       C
ATOM   2163  O   GLN A 982     -64.166 -15.117  -0.264  1.00 64.10           O
ANISOU 2163  O   GLN A 982     8984   9420   5953  -1598   -171    923       O
ATOM   2164  CB  GLN A 982     -63.530 -17.906   0.731  1.00 63.09           C
ANISOU 2164  CB  GLN A 982     8785   9365   5820  -1592   -410   1405       C
ATOM   2165  CG  GLN A 982     -63.514 -19.418   0.986  1.00 89.88           C
ANISOU 2165  CG  GLN A 982    12125  12749   9275  -1524   -454   1616       C
ATOM   2166  CD  GLN A 982     -62.405 -19.869   1.921  1.00113.00           C
ANISOU 2166  CD  GLN A 982    15064  15768  12104  -1678   -749   1907       C
ATOM   2167  OE1 GLN A 982     -61.998 -19.161   2.857  1.00106.94           O
ANISOU 2167  OE1 GLN A 982    14462  15081  11090  -1923   -909   1929       O
ATOM   2168  NE2 GLN A 982     -61.943 -21.098   1.731  1.00108.53           N
ANISOU 2168  NE2 GLN A 982    14339  15179  11720  -1552   -828   2144       N
ATOM   2169  N   GLY A 983     -65.994 -15.496   1.003  1.00 62.88           N
ANISOU 2169  N   GLY A 983     9154   9211   5528  -1718    119    749       N
ATOM   2170  CA  GLY A 983     -66.279 -14.095   1.307  1.00 63.99           C
ANISOU 2170  CA  GLY A 983     9466   9318   5529  -1842    226    539       C
ATOM   2171  C   GLY A 983     -66.927 -13.308   0.181  1.00 68.00           C
ANISOU 2171  C   GLY A 983     9848   9730   6258  -1666    411    348       C
ATOM   2172  O   GLY A 983     -67.010 -12.079   0.247  1.00 67.35           O
ANISOU 2172  O   GLY A 983     9872   9606   6112  -1739    486    188       O
ATOM   2173  N   ASP A 984     -67.423 -14.009  -0.851  1.00 64.09           N
ANISOU 2173  N   ASP A 984     9145   9188   6016  -1444    484    365       N
ATOM   2174  CA  ASP A 984     -68.104 -13.416  -2.001  1.00 63.14           C
ANISOU 2174  CA  ASP A 984     8896   8975   6119  -1275    629    217       C
ATOM   2175  C   ASP A 984     -69.299 -12.532  -1.558  1.00 73.86           C
ANISOU 2175  C   ASP A 984    10397  10243   7422  -1324    885      3       C
ATOM   2176  O   ASP A 984     -69.996 -12.879  -0.590  1.00 75.43           O
ANISOU 2176  O   ASP A 984    10749  10430   7479  -1419   1022    -28       O
ATOM   2177  CB  ASP A 984     -68.604 -14.544  -2.913  1.00 61.98           C
ANISOU 2177  CB  ASP A 984     8573   8789   6188  -1085    664    284       C
ATOM   2178  CG  ASP A 984     -68.901 -14.156  -4.344  1.00 60.19           C
ANISOU 2178  CG  ASP A 984     8183   8486   6199   -912    708    210       C
ATOM   2179  OD1 ASP A 984     -68.630 -13.005  -4.716  1.00 57.95           O
ANISOU 2179  OD1 ASP A 984     7896   8182   5938   -917    704    120       O
ATOM   2180  OD2 ASP A 984     -69.447 -14.990  -5.072  1.00 63.73           O
ANISOU 2180  OD2 ASP A 984     8530   8887   6799   -787    744    241       O
ATOM   2181  N   GLU A 985     -69.512 -11.388  -2.260  1.00 72.49           N
ANISOU 2181  N   GLU A 985    10175   9995   7372  -1258    963   -134       N
ATOM   2182  CA  GLU A 985     -70.593 -10.396  -2.026  1.00 74.59           C
ANISOU 2182  CA  GLU A 985    10537  10146   7658  -1268   1221   -331       C
ATOM   2183  C   GLU A 985     -70.343  -9.479  -0.800  1.00 80.45           C
ANISOU 2183  C   GLU A 985    11568  10878   8122  -1489   1291   -435       C
ATOM   2184  O   GLU A 985     -71.159  -8.597  -0.516  1.00 81.41           O
ANISOU 2184  O   GLU A 985    11798  10882   8251  -1506   1536   -605       O
ATOM   2185  CB  GLU A 985     -72.014 -11.024  -1.973  1.00 76.74           C
ANISOU 2185  CB  GLU A 985    10756  10347   8056  -1182   1443   -369       C
ATOM   2186  CG  GLU A 985     -72.443 -11.750  -3.245  1.00 90.69           C
ANISOU 2186  CG  GLU A 985    12269  12092  10098   -987   1390   -297       C
ATOM   2187  CD  GLU A 985     -72.626 -10.978  -4.543  1.00116.18           C
ANISOU 2187  CD  GLU A 985    15335  15246  13562   -844   1373   -350       C
ATOM   2188  OE1 GLU A 985     -72.798  -9.737  -4.495  1.00119.31           O
ANISOU 2188  OE1 GLU A 985    15784  15571  13978   -860   1475   -472       O
ATOM   2189  OE2 GLU A 985     -72.627 -11.629  -5.615  1.00102.70           O
ANISOU 2189  OE2 GLU A 985    13467  13540  12015   -722   1264   -267       O
ATOM   2190  N   ARG A 986     -69.206  -9.675  -0.107  1.00 76.86           N
ANISOU 2190  N   ARG A 986    11238  10533   7433  -1664   1072   -327       N
ATOM   2191  CA  ARG A 986     -68.724  -8.831   0.986  1.00 78.52           C
ANISOU 2191  CA  ARG A 986    11745  10746   7343  -1915   1059   -400       C
ATOM   2192  C   ARG A 986     -67.442  -8.130   0.484  1.00 79.97           C
ANISOU 2192  C   ARG A 986    11860  10983   7544  -1960    808   -344       C
ATOM   2193  O   ARG A 986     -66.764  -7.433   1.234  1.00 81.99           O
ANISOU 2193  O   ARG A 986    12330  11257   7566  -2185    711   -370       O
ATOM   2194  CB  ARG A 986     -68.448  -9.668   2.243  1.00 81.05           C
ANISOU 2194  CB  ARG A 986    12273  11154   7368  -2117    968   -287       C
ATOM   2195  CG  ARG A 986     -69.707  -9.993   3.026  1.00 92.01           C
ANISOU 2195  CG  ARG A 986    13828  12466   8666  -2145   1272   -388       C
ATOM   2196  CD  ARG A 986     -69.382 -10.369   4.455  1.00 96.75           C
ANISOU 2196  CD  ARG A 986    14754  13127   8882  -2420   1211   -328       C
ATOM   2197  NE  ARG A 986     -70.326  -9.759   5.389  1.00 99.50           N
ANISOU 2197  NE  ARG A 986    15416  13351   9040  -2548   1559   -532       N
ATOM   2198  CZ  ARG A 986     -70.610 -10.244   6.594  1.00108.30           C
ANISOU 2198  CZ  ARG A 986    16828  14471   9849  -2747   1649   -519       C
ATOM   2199  NH1 ARG A 986     -70.033 -11.361   7.022  1.00107.20           N
ANISOU 2199  NH1 ARG A 986    16702  14463   9565  -2840   1389   -298       N
ATOM   2200  NH2 ARG A 986     -71.483  -9.621   7.377  1.00 69.30           N
ANISOU 2200  NH2 ARG A 986    12181   9396   4755  -2852   2017   -721       N
ATOM   2201  N   MET A 987     -67.151  -8.313  -0.814  1.00 72.47           N
ANISOU 2201  N   MET A 987    10619  10046   6872  -1753    715   -269       N
ATOM   2202  CA  MET A 987     -65.990  -7.786  -1.535  1.00 70.23           C
ANISOU 2202  CA  MET A 987    10204   9806   6675  -1745    505   -195       C
ATOM   2203  C   MET A 987     -66.285  -6.435  -2.197  1.00 77.85           C
ANISOU 2203  C   MET A 987    11171  10654   7754  -1690    636   -370       C
ATOM   2204  O   MET A 987     -67.341  -6.278  -2.822  1.00 77.80           O
ANISOU 2204  O   MET A 987    11086  10544   7928  -1521    837   -475       O
ATOM   2205  CB  MET A 987     -65.525  -8.813  -2.577  1.00 68.36           C
ANISOU 2205  CB  MET A 987     9679   9629   6668  -1551    373    -17       C
ATOM   2206  CG  MET A 987     -64.904 -10.030  -1.955  1.00 69.83           C
ANISOU 2206  CG  MET A 987     9845   9925   6762  -1616    197    192       C
ATOM   2207  SD  MET A 987     -64.507 -11.283  -3.168  1.00 68.85           S
ANISOU 2207  SD  MET A 987     9416   9824   6919  -1371    118    376       S
ATOM   2208  CE  MET A 987     -63.510 -12.383  -2.171  1.00 67.27           C
ANISOU 2208  CE  MET A 987     9220   9746   6593  -1502   -123    642       C
ATOM   2209  N   HIS A 988     -65.346  -5.471  -2.067  1.00 75.57           N
ANISOU 2209  N   HIS A 988    10988   8729   8998   -996    360   1178       N
ATOM   2210  CA  HIS A 988     -65.477  -4.116  -2.618  1.00 75.47           C
ANISOU 2210  CA  HIS A 988    10903   8750   9023  -1057    238   1147       C
ATOM   2211  C   HIS A 988     -64.381  -3.749  -3.627  1.00 75.35           C
ANISOU 2211  C   HIS A 988    10842   8787   8999  -1090    141   1154       C
ATOM   2212  O   HIS A 988     -63.191  -3.895  -3.333  1.00 74.29           O
ANISOU 2212  O   HIS A 988    10728   8697   8801  -1041    113   1174       O
ATOM   2213  CB  HIS A 988     -65.560  -3.071  -1.473  1.00 77.59           C
ANISOU 2213  CB  HIS A 988    11190   9033   9259  -1010    193   1138       C
ATOM   2214  CG  HIS A 988     -65.266  -1.655  -1.887  1.00 81.76           C
ANISOU 2214  CG  HIS A 988    11660   9602   9802  -1054     77   1113       C
ATOM   2215  ND1 HIS A 988     -66.166  -0.916  -2.650  1.00 83.84           N
ANISOU 2215  ND1 HIS A 988    11873   9848  10133  -1122     50   1090       N
ATOM   2216  CD2 HIS A 988     -64.175  -0.891  -1.639  1.00 84.28           C
ANISOU 2216  CD2 HIS A 988    11967   9978  10078  -1033     -4   1103       C
ATOM   2217  CE1 HIS A 988     -65.591   0.263  -2.843  1.00 83.46           C
ANISOU 2217  CE1 HIS A 988    11797   9835  10078  -1137    -33   1077       C
ATOM   2218  NE2 HIS A 988     -64.390   0.325  -2.259  1.00 84.03           N
ANISOU 2218  NE2 HIS A 988    11885   9949  10092  -1094    -67   1078       N
ATOM   2219  N   LEU A 989     -64.799  -3.224  -4.798  1.00 69.77           N
ANISOU 2219  N   LEU A 989    10076   8080   8355  -1164     93   1132       N
ATOM   2220  CA  LEU A 989     -63.915  -2.726  -5.861  1.00 68.15           C
ANISOU 2220  CA  LEU A 989     9833   7907   8156  -1197     12   1135       C
ATOM   2221  C   LEU A 989     -64.292  -1.276  -6.231  1.00 72.06           C
ANISOU 2221  C   LEU A 989    10286   8408   8684  -1227    -59   1107       C
ATOM   2222  O   LEU A 989     -65.484  -0.960  -6.230  1.00 70.75           O
ANISOU 2222  O   LEU A 989    10105   8223   8554  -1244    -42   1084       O
ATOM   2223  CB  LEU A 989     -63.954  -3.622  -7.118  1.00 67.16           C
ANISOU 2223  CB  LEU A 989     9690   7767   8062  -1240     37   1145       C
ATOM   2224  CG  LEU A 989     -63.339  -5.036  -7.019  1.00 70.76           C
ANISOU 2224  CG  LEU A 989    10189   8214   8482  -1216    111   1182       C
ATOM   2225  CD1 LEU A 989     -63.584  -5.833  -8.311  1.00 69.83           C
ANISOU 2225  CD1 LEU A 989    10049   8076   8407  -1271    141   1180       C
ATOM   2226  CD2 LEU A 989     -61.842  -4.990  -6.704  1.00 70.90           C
ANISOU 2226  CD2 LEU A 989    10228   8275   8435  -1169     67   1215       C
ATOM   2227  N   PRO A 990     -63.314  -0.393  -6.576  1.00 70.51           N
ANISOU 2227  N   PRO A 990    10074   8236   8481  -1233   -125   1103       N
ATOM   2228  CA  PRO A 990     -63.661   1.001  -6.962  1.00 70.63           C
ANISOU 2228  CA  PRO A 990    10064   8247   8526  -1255   -167   1079       C
ATOM   2229  C   PRO A 990     -64.751   1.117  -8.036  1.00 76.42           C
ANISOU 2229  C   PRO A 990    10772   8964   9301  -1279   -162   1071       C
ATOM   2230  O   PRO A 990     -64.797   0.323  -8.971  1.00 75.14           O
ANISOU 2230  O   PRO A 990    10598   8799   9154  -1293   -152   1079       O
ATOM   2231  CB  PRO A 990     -62.335   1.575  -7.471  1.00 71.75           C
ANISOU 2231  CB  PRO A 990    10194   8401   8667  -1264   -209   1076       C
ATOM   2232  CG  PRO A 990     -61.298   0.774  -6.816  1.00 76.27           C
ANISOU 2232  CG  PRO A 990    10780   9004   9196  -1236   -209   1086       C
ATOM   2233  CD  PRO A 990     -61.854  -0.611  -6.629  1.00 71.90           C
ANISOU 2233  CD  PRO A 990    10253   8441   8624  -1218   -153   1117       C
ATOM   2234  N   SER A 991     -65.636   2.101  -7.873  1.00 74.89           N
ANISOU 2234  N   SER A 991    10569   8765   9121  -1276   -168   1052       N
ATOM   2235  CA  SER A 991     -66.766   2.384  -8.756  1.00 75.54           C
ANISOU 2235  CA  SER A 991    10623   8849   9230  -1279   -169   1035       C
ATOM   2236  C   SER A 991     -66.832   3.906  -8.988  1.00 81.15           C
ANISOU 2236  C   SER A 991    11338   9557   9937  -1264   -191   1031       C
ATOM   2237  O   SER A 991     -66.449   4.639  -8.076  1.00 79.40           O
ANISOU 2237  O   SER A 991    11138   9328   9704  -1263   -190   1031       O
ATOM   2238  CB  SER A 991     -68.057   1.905  -8.093  1.00 78.98           C
ANISOU 2238  CB  SER A 991    11046   9280   9683  -1280   -129   1013       C
ATOM   2239  OG  SER A 991     -69.234   2.284  -8.791  1.00 88.28           O
ANISOU 2239  OG  SER A 991    12185  10475  10884  -1275   -135    982       O
ATOM   2240  N   PRO A 992     -67.344   4.419 -10.146  1.00 81.09           N
ANISOU 2240  N   PRO A 992    11316   9558   9936  -1242   -202   1025       N
ATOM   2241  CA  PRO A 992     -67.430   5.886 -10.327  1.00 82.40           C
ANISOU 2241  CA  PRO A 992    11502   9713  10092  -1214   -198   1027       C
ATOM   2242  C   PRO A 992     -68.332   6.627  -9.317  1.00 90.69           C
ANISOU 2242  C   PRO A 992    12558  10763  11136  -1209   -181   1019       C
ATOM   2243  O   PRO A 992     -68.491   7.846  -9.418  1.00 90.89           O
ANISOU 2243  O   PRO A 992    12607  10778  11151  -1185   -164   1024       O
ATOM   2244  CB  PRO A 992     -67.904   6.048 -11.778  1.00 84.08           C
ANISOU 2244  CB  PRO A 992    11704   9944  10298  -1169   -208   1024       C
ATOM   2245  CG  PRO A 992     -68.536   4.762 -12.125  1.00 88.35           C
ANISOU 2245  CG  PRO A 992    12201  10518  10852  -1180   -223   1001       C
ATOM   2246  CD  PRO A 992     -67.821   3.703 -11.349  1.00 83.15           C
ANISOU 2246  CD  PRO A 992    11546   9842  10206  -1232   -212   1011       C
ATOM   2247  N   THR A 993     -68.885   5.890  -8.324  1.00 89.93           N
ANISOU 2247  N   THR A 993    12451  10670  11047  -1228   -172   1011       N
ATOM   2248  CA  THR A 993     -69.703   6.392  -7.212  1.00 91.03           C
ANISOU 2248  CA  THR A 993    12602  10800  11185  -1225   -151   1008       C
ATOM   2249  C   THR A 993     -68.886   6.277  -5.886  1.00 96.97           C
ANISOU 2249  C   THR A 993    13387  11534  11924  -1240   -146   1015       C
ATOM   2250  O   THR A 993     -69.437   5.930  -4.835  1.00 96.09           O
ANISOU 2250  O   THR A 993    13289  11410  11812  -1237   -124   1015       O
ATOM   2251  CB  THR A 993     -71.077   5.679  -7.168  1.00 99.14           C
ANISOU 2251  CB  THR A 993    13593  11840  12237  -1223   -134    984       C
ATOM   2252  OG1 THR A 993     -70.904   4.334  -6.711  1.00 98.71           O
ANISOU 2252  OG1 THR A 993    13534  11771  12198  -1246   -110    977       O
ATOM   2253  CG2 THR A 993     -71.816   5.714  -8.516  1.00 97.79           C
ANISOU 2253  CG2 THR A 993    13376  11710  12071  -1197   -152    958       C
ATOM   2254  N   ASP A 994     -67.558   6.561  -5.972  1.00 95.15           N
ANISOU 2254  N   ASP A 994    13169  11304  11682  -1250   -164   1016       N
ATOM   2255  CA  ASP A 994     -66.571   6.528  -4.884  1.00 95.71           C
ANISOU 2255  CA  ASP A 994    13257  11379  11730  -1253   -173   1007       C
ATOM   2256  C   ASP A 994     -65.800   7.846  -4.811  1.00101.30           C
ANISOU 2256  C   ASP A 994    13971  12080  12438  -1267   -176    984       C
ATOM   2257  O   ASP A 994     -65.669   8.546  -5.822  1.00100.68           O
ANISOU 2257  O   ASP A 994    13890  11985  12379  -1273   -164    984       O
ATOM   2258  CB  ASP A 994     -65.556   5.381  -5.091  1.00 97.54           C
ANISOU 2258  CB  ASP A 994    13481  11629  11952  -1253   -188   1012       C
ATOM   2259  CG  ASP A 994     -66.041   3.967  -4.808  1.00111.12           C
ANISOU 2259  CG  ASP A 994    15208  13348  13665  -1239   -162   1029       C
ATOM   2260  OD1 ASP A 994     -65.187   3.066  -4.681  1.00112.78           O
ANISOU 2260  OD1 ASP A 994    15426  13573  13853  -1227   -163   1038       O
ATOM   2261  OD2 ASP A 994     -67.276   3.757  -4.735  1.00117.37           O
ANISOU 2261  OD2 ASP A 994    15997  14122  14477  -1238   -132   1029       O
ATOM   2262  N   SER A 995     -65.247   8.153  -3.619  1.00 99.30           N
ANISOU 2262  N   SER A 995    13727  11839  12163  -1266   -183    957       N
ATOM   2263  CA  SER A 995     -64.454   9.358  -3.367  1.00 99.64           C
ANISOU 2263  CA  SER A 995    13766  11878  12213  -1289   -178    913       C
ATOM   2264  C   SER A 995     -63.111   9.297  -4.060  1.00102.38           C
ANISOU 2264  C   SER A 995    14086  12235  12580  -1310   -190    883       C
ATOM   2265  O   SER A 995     -62.336   8.356  -3.847  1.00102.51           O
ANISOU 2265  O   SER A 995    14084  12287  12577  -1299   -223    875       O
ATOM   2266  CB  SER A 995     -64.251   9.577  -1.872  1.00104.45           C
ANISOU 2266  CB  SER A 995    14385  12512  12790  -1276   -191    879       C
ATOM   2267  OG  SER A 995     -65.236  10.467  -1.384  1.00115.00           O
ANISOU 2267  OG  SER A 995    15749  13819  14126  -1277   -161    889       O
ATOM   2268  N   ASN A 996     -62.852  10.312  -4.901  1.00 97.17           N
ANISOU 2268  N   ASN A 996    13427  11536  11956  -1334   -151    869       N
ATOM   2269  CA  ASN A 996     -61.631  10.502  -5.687  1.00 95.86           C
ANISOU 2269  CA  ASN A 996    13241  11356  11826  -1359   -138    837       C
ATOM   2270  C   ASN A 996     -61.341   9.315  -6.634  1.00 94.37           C
ANISOU 2270  C   ASN A 996    13044  11175  11637  -1345   -167    878       C
ATOM   2271  O   ASN A 996     -60.173   8.972  -6.856  1.00 94.14           O
ANISOU 2271  O   ASN A 996    12989  11158  11622  -1360   -183    853       O
ATOM   2272  CB  ASN A 996     -60.428  10.856  -4.783  1.00 99.55           C
ANISOU 2272  CB  ASN A 996    13670  11854  12299  -1387   -151    753       C
ATOM   2273  CG  ASN A 996     -60.671  12.089  -3.943  1.00132.34           C
ANISOU 2273  CG  ASN A 996    17831  15993  16458  -1408   -114    704       C
ATOM   2274  OD1 ASN A 996     -60.508  13.229  -4.400  1.00127.99           O
ANISOU 2274  OD1 ASN A 996    17292  15388  15950  -1439    -41    675       O
ATOM   2275  ND2 ASN A 996     -61.120  11.886  -2.708  1.00126.37           N
ANISOU 2275  ND2 ASN A 996    17079  15279  15657  -1386   -150    698       N
ATOM   2276  N   PHE A 997     -62.420   8.705  -7.204  1.00 86.44           N
ANISOU 2276  N   PHE A 997    12056  10166  10619  -1319   -172    935       N
ATOM   2277  CA  PHE A 997     -62.326   7.623  -8.197  1.00 83.46           C
ANISOU 2277  CA  PHE A 997    11675   9793  10245  -1308   -191    972       C
ATOM   2278  C   PHE A 997     -61.675   8.202  -9.464  1.00 83.81           C
ANISOU 2278  C   PHE A 997    11729   9792  10323  -1310   -161    972       C
ATOM   2279  O   PHE A 997     -60.701   7.637  -9.969  1.00 83.00           O
ANISOU 2279  O   PHE A 997    11615   9687  10235  -1321   -173    974       O
ATOM   2280  CB  PHE A 997     -63.721   7.037  -8.534  1.00 84.23           C
ANISOU 2280  CB  PHE A 997    11777   9898  10328  -1283   -194   1007       C
ATOM   2281  CG  PHE A 997     -63.728   6.040  -9.677  1.00 84.43           C
ANISOU 2281  CG  PHE A 997    11793   9926  10358  -1275   -207   1034       C
ATOM   2282  CD1 PHE A 997     -63.502   4.686  -9.444  1.00 86.07           C
ANISOU 2282  CD1 PHE A 997    11990  10156  10555  -1284   -222   1046       C
ATOM   2283  CD2 PHE A 997     -63.932   6.459 -10.991  1.00 85.31           C
ANISOU 2283  CD2 PHE A 997    11916  10018  10481  -1250   -195   1046       C
ATOM   2284  CE1 PHE A 997     -63.510   3.764 -10.499  1.00 86.14           C
ANISOU 2284  CE1 PHE A 997    11993  10166  10571  -1282   -227   1067       C
ATOM   2285  CE2 PHE A 997     -63.933   5.536 -12.046  1.00 87.17           C
ANISOU 2285  CE2 PHE A 997    12143  10259  10718  -1240   -211   1064       C
ATOM   2286  CZ  PHE A 997     -63.721   4.196 -11.792  1.00 84.65           C
ANISOU 2286  CZ  PHE A 997    11808   9961  10395  -1263   -227   1073       C
ATOM   2287  N   TYR A 998     -62.218   9.340  -9.954  1.00 78.09           N
ANISOU 2287  N   TYR A 998    11033   9028   9609  -1292   -112    973       N
ATOM   2288  CA  TYR A 998     -61.744  10.047 -11.144  1.00 76.83           C
ANISOU 2288  CA  TYR A 998    10904   8811   9478  -1274    -57    978       C
ATOM   2289  C   TYR A 998     -60.457  10.837 -10.864  1.00113.24           C
ANISOU 2289  C   TYR A 998    15509  13382  14135  -1317    -10    922       C
ATOM   2290  O   TYR A 998     -60.344  11.512  -9.841  1.00 82.59           O
ANISOU 2290  O   TYR A 998    11614   9509  10259  -1348      5    875       O
ATOM   2291  CB  TYR A 998     -62.845  10.974 -11.698  1.00 76.93           C
ANISOU 2291  CB  TYR A 998    10959   8801   9471  -1218     -8   1001       C
ATOM   2292  CG  TYR A 998     -64.045  10.260 -12.290  1.00 76.72           C
ANISOU 2292  CG  TYR A 998    10927   8817   9406  -1167    -50   1038       C
ATOM   2293  CD1 TYR A 998     -63.925   9.487 -13.446  1.00 78.28           C
ANISOU 2293  CD1 TYR A 998    11124   9018   9600  -1136    -74   1061       C
ATOM   2294  CD2 TYR A 998     -65.317  10.426 -11.747  1.00 76.72           C
ANISOU 2294  CD2 TYR A 998    10920   8852   9377  -1147    -61   1042       C
ATOM   2295  CE1 TYR A 998     -65.029   8.853 -14.014  1.00 77.63           C
ANISOU 2295  CE1 TYR A 998    11024   8984   9487  -1092   -112   1073       C
ATOM   2296  CE2 TYR A 998     -66.431   9.800 -12.310  1.00 77.44           C
ANISOU 2296  CE2 TYR A 998    10991   8990   9443  -1103    -96   1055       C
ATOM   2297  CZ  TYR A 998     -66.282   9.021 -13.449  1.00 85.62           C
ANISOU 2297  CZ  TYR A 998    12018  10038  10476  -1076   -122   1064       C
ATOM   2298  OH  TYR A 998     -67.370   8.420 -14.031  1.00 88.16           O
ANISOU 2298  OH  TYR A 998    12308  10415  10775  -1035   -157   1057       O
ATOM   2299  N   MET A1007     -58.082  18.454 -13.286  1.00 90.41           N
ANISOU 2299  N   MET A1007    12670  10937  10745  -1795    657  -1189       N
ATOM   2300  CA  MET A1007     -59.218  17.569 -13.549  1.00 88.68           C
ANISOU 2300  CA  MET A1007    12336  10748  10610  -1519    625  -1121       C
ATOM   2301  C   MET A1007     -60.387  18.299 -14.225  1.00 87.02           C
ANISOU 2301  C   MET A1007    12334  10269  10462  -1306    647  -1144       C
ATOM   2302  O   MET A1007     -61.393  17.666 -14.586  1.00 85.03           O
ANISOU 2302  O   MET A1007    11995  10040  10271  -1083    621  -1089       O
ATOM   2303  CB  MET A1007     -59.678  16.846 -12.268  1.00 91.79           C
ANISOU 2303  CB  MET A1007    12550  11360  10967  -1472    603  -1161       C
ATOM   2304  CG  MET A1007     -59.364  15.346 -12.258  1.00 95.48           C
ANISOU 2304  CG  MET A1007    12756  12073  11451  -1441    549  -1032       C
ATOM   2305  SD  MET A1007     -60.312  14.300 -13.414  1.00 99.46           S
ANISOU 2305  SD  MET A1007    13192  12536  12063  -1192    523   -902       S
ATOM   2306  CE  MET A1007     -62.007  14.513 -12.755  1.00 96.56           C
ANISOU 2306  CE  MET A1007    12855  12136  11698  -1001    536   -996       C
ATOM   2307  N   ASP A1008     -60.240  19.622 -14.417  1.00 80.66           N
ANISOU 2307  N   ASP A1008    11808   9211   9628  -1380    692  -1222       N
ATOM   2308  CA  ASP A1008     -61.239  20.456 -15.081  1.00 79.28           C
ANISOU 2308  CA  ASP A1008    11868   8755   9501  -1170    710  -1237       C
ATOM   2309  C   ASP A1008     -61.322  20.107 -16.583  1.00 74.17           C
ANISOU 2309  C   ASP A1008    11221   8040   8922  -1073    678  -1085       C
ATOM   2310  O   ASP A1008     -60.291  20.000 -17.259  1.00 73.51           O
ANISOU 2310  O   ASP A1008    11129   7978   8824  -1257    677  -1010       O
ATOM   2311  CB  ASP A1008     -60.894  21.955 -14.923  1.00 84.37           C
ANISOU 2311  CB  ASP A1008    12853   9120  10083  -1304    768  -1347       C
ATOM   2312  CG  ASP A1008     -61.252  22.583 -13.583  1.00100.50           C
ANISOU 2312  CG  ASP A1008    14991  11133  12063  -1314    814  -1525       C
ATOM   2313  OD1 ASP A1008     -62.421  22.423 -13.139  1.00102.14           O
ANISOU 2313  OD1 ASP A1008    15146  11363  12302  -1058    815  -1577       O
ATOM   2314  OD2 ASP A1008     -60.401  23.322 -13.027  1.00107.19           O
ANISOU 2314  OD2 ASP A1008    15987  11921  12819  -1581    855  -1621       O
ATOM   2315  N   ASP A1009     -62.561  19.949 -17.087  1.00 62.69           N
ANISOU 2315  N   ASP A1009     9768   6524   7528   -791    652  -1047       N
ATOM   2316  CA  ASP A1009     -62.914  19.680 -18.479  1.00 58.87           C
ANISOU 2316  CA  ASP A1009     9300   5970   7098   -662    617   -913       C
ATOM   2317  C   ASP A1009     -62.447  18.310 -18.983  1.00 55.21           C
ANISOU 2317  C   ASP A1009     8582   5735   6660   -723    582   -797       C
ATOM   2318  O   ASP A1009     -62.393  18.096 -20.188  1.00 53.25           O
ANISOU 2318  O   ASP A1009     8359   5436   6438   -692    563   -690       O
ATOM   2319  CB  ASP A1009     -62.449  20.818 -19.416  1.00 62.23           C
ANISOU 2319  CB  ASP A1009    10035   6105   7505   -739    639   -882       C
ATOM   2320  CG  ASP A1009     -63.013  22.197 -19.101  1.00 74.17           C
ANISOU 2320  CG  ASP A1009    11856   7332   8994   -634    673   -983       C
ATOM   2321  OD1 ASP A1009     -62.234  23.174 -19.134  1.00 78.22           O
ANISOU 2321  OD1 ASP A1009    12626   7643   9451   -833    717  -1024       O
ATOM   2322  OD2 ASP A1009     -64.243  22.303 -18.853  1.00 76.02           O
ANISOU 2322  OD2 ASP A1009    12081   7545   9258   -353    660  -1023       O
ATOM   2323  N   VAL A1010     -62.162  17.371 -18.067  1.00 49.17           N
ANISOU 2323  N   VAL A1010     7587   5213   5881   -794    575   -818       N
ATOM   2324  CA  VAL A1010     -61.781  16.001 -18.414  1.00 47.28           C
ANISOU 2324  CA  VAL A1010     7123   5178   5663   -819    546   -715       C
ATOM   2325  C   VAL A1010     -63.047  15.285 -18.901  1.00 50.40           C
ANISOU 2325  C   VAL A1010     7433   5614   6103   -597    509   -660       C
ATOM   2326  O   VAL A1010     -64.103  15.384 -18.268  1.00 47.80           O
ANISOU 2326  O   VAL A1010     7077   5312   5772   -458    503   -723       O
ATOM   2327  CB  VAL A1010     -61.059  15.254 -17.248  1.00 50.92           C
ANISOU 2327  CB  VAL A1010     7391   5872   6083   -953    543   -741       C
ATOM   2328  CG1 VAL A1010     -60.863  13.773 -17.558  1.00 49.16           C
ANISOU 2328  CG1 VAL A1010     6963   5831   5885   -922    512   -634       C
ATOM   2329  CG2 VAL A1010     -59.711  15.900 -16.957  1.00 52.34           C
ANISOU 2329  CG2 VAL A1010     7626   6054   6206  -1197    571   -780       C
ATOM   2330  N   VAL A1011     -62.942  14.615 -20.055  1.00 47.68           N
ANISOU 2330  N   VAL A1011     7048   5281   5787   -576    490   -550       N
ATOM   2331  CA  VAL A1011     -64.033  13.872 -20.691  1.00 47.18           C
ANISOU 2331  CA  VAL A1011     6906   5271   5750   -409    453   -488       C
ATOM   2332  C   VAL A1011     -63.423  12.548 -21.113  1.00 47.93           C
ANISOU 2332  C   VAL A1011     6857   5502   5850   -483    447   -402       C
ATOM   2333  O   VAL A1011     -62.338  12.535 -21.695  1.00 48.00           O
ANISOU 2333  O   VAL A1011     6895   5485   5858   -601    468   -358       O
ATOM   2334  CB  VAL A1011     -64.618  14.634 -21.936  1.00 52.24           C
ANISOU 2334  CB  VAL A1011     7714   5731   6405   -291    436   -440       C
ATOM   2335  CG1 VAL A1011     -65.722  13.847 -22.633  1.00 50.92           C
ANISOU 2335  CG1 VAL A1011     7446   5654   6247   -141    391   -377       C
ATOM   2336  CG2 VAL A1011     -65.128  16.010 -21.562  1.00 54.33           C
ANISOU 2336  CG2 VAL A1011     8161   5820   6662   -195    446   -521       C
ATOM   2337  N   ASP A1012     -64.125  11.452 -20.863  1.00 41.95           N
ANISOU 2337  N   ASP A1012     5960   4887   5093   -415    424   -380       N
ATOM   2338  CA  ASP A1012     -63.659  10.140 -21.291  1.00 41.14           C
ANISOU 2338  CA  ASP A1012     5757   4883   4993   -460    422   -301       C
ATOM   2339  C   ASP A1012     -63.837  10.039 -22.809  1.00 44.33           C
ANISOU 2339  C   ASP A1012     6232   5203   5410   -421    415   -227       C
ATOM   2340  O   ASP A1012     -64.777  10.620 -23.357  1.00 43.35           O
ANISOU 2340  O   ASP A1012     6179   5005   5285   -320    390   -227       O
ATOM   2341  CB  ASP A1012     -64.440   9.023 -20.574  1.00 42.00           C
ANISOU 2341  CB  ASP A1012     5736   5142   5082   -419    402   -300       C
ATOM   2342  CG  ASP A1012     -63.901   7.650 -20.884  1.00 48.42           C
ANISOU 2342  CG  ASP A1012     6482   6025   5890   -463    405   -223       C
ATOM   2343  OD1 ASP A1012     -62.999   7.199 -20.172  1.00 52.06           O
ANISOU 2343  OD1 ASP A1012     6884   6557   6341   -528    415   -214       O
ATOM   2344  OD2 ASP A1012     -64.343   7.053 -21.872  1.00 52.22           O
ANISOU 2344  OD2 ASP A1012     6982   6488   6373   -428    399   -171       O
ATOM   2345  N   ALA A1013     -62.915   9.331 -23.484  1.00 42.46           N
ANISOU 2345  N   ALA A1013     5974   4985   5175   -494    437   -166       N
ATOM   2346  CA  ALA A1013     -62.937   9.133 -24.941  1.00 42.64           C
ANISOU 2346  CA  ALA A1013     6062   4944   5195   -482    441    -99       C
ATOM   2347  C   ALA A1013     -64.277   8.586 -25.408  1.00 44.88           C
ANISOU 2347  C   ALA A1013     6328   5260   5465   -382    401    -76       C
ATOM   2348  O   ALA A1013     -64.752   8.997 -26.466  1.00 44.55           O
ANISOU 2348  O   ALA A1013     6370   5147   5411   -338    381    -41       O
ATOM   2349  CB  ALA A1013     -61.812   8.190 -25.370  1.00 43.29           C
ANISOU 2349  CB  ALA A1013     6090   5085   5275   -555    480    -55       C
ATOM   2350  N   ASP A1014     -64.928   7.726 -24.590  1.00 40.54           N
ANISOU 2350  N   ASP A1014     5671   4828   4903   -357    385    -96       N
ATOM   2351  CA  ASP A1014     -66.245   7.170 -24.925  1.00 40.84           C
ANISOU 2351  CA  ASP A1014     5671   4938   4910   -296    349    -83       C
ATOM   2352  C   ASP A1014     -67.368   8.212 -25.068  1.00 46.79           C
ANISOU 2352  C   ASP A1014     6448   5675   5656   -180    308   -110       C
ATOM   2353  O   ASP A1014     -68.369   7.931 -25.723  1.00 45.80           O
ANISOU 2353  O   ASP A1014     6295   5613   5494   -128    271    -86       O
ATOM   2354  CB  ASP A1014     -66.647   6.091 -23.922  1.00 41.49           C
ANISOU 2354  CB  ASP A1014     5646   5151   4966   -326    349   -101       C
ATOM   2355  CG  ASP A1014     -65.792   4.856 -24.062  1.00 47.97           C
ANISOU 2355  CG  ASP A1014     6466   5976   5782   -401    380    -54       C
ATOM   2356  OD1 ASP A1014     -65.213   4.653 -25.167  1.00 48.16           O
ANISOU 2356  OD1 ASP A1014     6555   5930   5813   -418    401    -11       O
ATOM   2357  OD2 ASP A1014     -65.646   4.120 -23.059  1.00 45.93           O
ANISOU 2357  OD2 ASP A1014     6154   5789   5510   -433    386    -59       O
ATOM   2358  N   GLU A1015     -67.195   9.407 -24.461  1.00 44.39           N
ANISOU 2358  N   GLU A1015     6199   5292   5377   -135    314   -163       N
ATOM   2359  CA  GLU A1015     -68.180  10.495 -24.500  1.00 44.37           C
ANISOU 2359  CA  GLU A1015     6242   5248   5370     13    282   -195       C
ATOM   2360  C   GLU A1015     -67.775  11.601 -25.457  1.00 51.04           C
ANISOU 2360  C   GLU A1015     7268   5900   6226     45    277   -156       C
ATOM   2361  O   GLU A1015     -68.547  12.531 -25.666  1.00 53.01           O
ANISOU 2361  O   GLU A1015     7589   6082   6469    193    246   -165       O
ATOM   2362  CB  GLU A1015     -68.447  11.056 -23.087  1.00 44.91           C
ANISOU 2362  CB  GLU A1015     6271   5349   5443     59    298   -296       C
ATOM   2363  CG  GLU A1015     -69.350  10.159 -22.241  1.00 43.73           C
ANISOU 2363  CG  GLU A1015     5947   5411   5258     69    291   -334       C
ATOM   2364  CD  GLU A1015     -68.703   8.886 -21.729  1.00 55.66           C
ANISOU 2364  CD  GLU A1015     7378   7014   6758    -84    312   -311       C
ATOM   2365  OE1 GLU A1015     -69.237   7.784 -21.994  1.00 46.72           O
ANISOU 2365  OE1 GLU A1015     6164   5996   5589   -120    298   -272       O
ATOM   2366  OE2 GLU A1015     -67.593   8.984 -21.165  1.00 51.43           O
ANISOU 2366  OE2 GLU A1015     6874   6425   6243   -172    342   -323       O
ATOM   2367  N   TYR A1016     -66.574  11.516 -26.024  1.00 48.15           N
ANISOU 2367  N   TYR A1016     6977   5448   5869    -88    310   -113       N
ATOM   2368  CA  TYR A1016     -66.088  12.501 -26.978  1.00 50.26           C
ANISOU 2368  CA  TYR A1016     7430   5536   6131   -101    313    -67       C
ATOM   2369  C   TYR A1016     -66.286  11.979 -28.408  1.00 60.42           C
ANISOU 2369  C   TYR A1016     8736   6838   7384   -102    288     25       C
ATOM   2370  O   TYR A1016     -65.514  11.142 -28.879  1.00 58.84           O
ANISOU 2370  O   TYR A1016     8498   6682   7177   -222    322     57       O
ATOM   2371  CB  TYR A1016     -64.628  12.870 -26.694  1.00 50.60           C
ANISOU 2371  CB  TYR A1016     7541   5501   6185   -271    372    -87       C
ATOM   2372  CG  TYR A1016     -64.139  14.010 -27.560  1.00 52.40           C
ANISOU 2372  CG  TYR A1016     7984   5533   6391   -316    383    -47       C
ATOM   2373  CD1 TYR A1016     -63.318  13.773 -28.659  1.00 53.67           C
ANISOU 2373  CD1 TYR A1016     8192   5675   6526   -437    409     23       C
ATOM   2374  CD2 TYR A1016     -64.527  15.321 -27.303  1.00 54.61           C
ANISOU 2374  CD2 TYR A1016     8441   5641   6669   -237    372    -80       C
ATOM   2375  CE1 TYR A1016     -62.885  14.817 -29.477  1.00 56.35           C
ANISOU 2375  CE1 TYR A1016     8744   5837   6829   -502    421     67       C
ATOM   2376  CE2 TYR A1016     -64.119  16.369 -28.125  1.00 57.34           C
ANISOU 2376  CE2 TYR A1016     9023   5781   6982   -286    380    -32       C
ATOM   2377  CZ  TYR A1016     -63.290  16.112 -29.208  1.00 65.74           C
ANISOU 2377  CZ  TYR A1016    10127   6840   8013   -432    404     45       C
ATOM   2378  OH  TYR A1016     -62.860  17.143 -30.007  1.00 72.01           O
ANISOU 2378  OH  TYR A1016    11166   7434   8759   -509    416     98       O
ATOM   2379  N   LEU A1017     -67.354  12.439 -29.079  1.00 64.26           N
ANISOU 2379  N   LEU A1017     9271   7304   7842     43    228     65       N
ATOM   2380  CA  LEU A1017     -67.682  11.952 -30.426  1.00 66.87           C
ANISOU 2380  CA  LEU A1017     9612   7673   8121     41    193    151       C
ATOM   2381  C   LEU A1017     -67.409  12.971 -31.535  1.00 77.69           C
ANISOU 2381  C   LEU A1017    11191   8869   9458     52    177    228       C
ATOM   2382  O   LEU A1017     -67.586  14.160 -31.309  1.00 77.83           O
ANISOU 2382  O   LEU A1017    11346   8740   9484    150    160    222       O
ATOM   2383  CB  LEU A1017     -69.138  11.428 -30.483  1.00 67.02           C
ANISOU 2383  CB  LEU A1017     9493   7869   8104    169    126    153       C
ATOM   2384  CG  LEU A1017     -69.466  10.015 -29.894  1.00 70.17           C
ANISOU 2384  CG  LEU A1017     9700   8467   8494     95    140    112       C
ATOM   2385  CD1 LEU A1017     -68.301   9.016 -30.008  1.00 73.04           C
ANISOU 2385  CD1 LEU A1017    10063   8817   8872    -81    206    118       C
ATOM   2386  CD2 LEU A1017     -70.012  10.086 -28.513  1.00 69.04           C
ANISOU 2386  CD2 LEU A1017     9443   8413   8378    163    143     29       C
ATOM   2387  N   ILE A1018     -66.899  12.476 -32.706  1.00 79.98           N
ANISOU 2387  N   ILE A1018    11522   9165   9703    -61    191    296       N
ATOM   2388  CA  ILE A1018     -66.526  13.124 -33.999  1.00 83.13           C
ANISOU 2388  CA  ILE A1018    12108   9434  10042   -106    183    386       C
ATOM   2389  C   ILE A1018     -65.645  14.441 -33.866  1.00 90.01           C
ANISOU 2389  C   ILE A1018    13193  10083  10924   -169    221    390       C
ATOM   2390  O   ILE A1018     -65.455  14.933 -32.753  1.00 89.05           O
ANISOU 2390  O   ILE A1018    13076   9905  10855   -156    246    316       O
ATOM   2391  CB  ILE A1018     -67.759  13.351 -34.947  1.00 88.23           C
ANISOU 2391  CB  ILE A1018    12790  10115  10620     48     84    469       C
ATOM   2392  CG1 ILE A1018     -68.654  14.534 -34.504  1.00 90.62           C
ANISOU 2392  CG1 ILE A1018    13175  10323  10935    270     19    473       C
ATOM   2393  CG2 ILE A1018     -68.577  12.069 -35.155  1.00 88.28           C
ANISOU 2393  CG2 ILE A1018    12599  10351  10591     57     51    461       C
ATOM   2394  CD1 ILE A1018     -68.587  15.762 -35.406  1.00 99.78           C
ANISOU 2394  CD1 ILE A1018    14597  11272  12041    328    -18    573       C
ATOM   2395  N   PRO A1019     -65.077  15.018 -34.974  1.00 90.14           N
ANISOU 2395  N   PRO A1019    13398   9975  10877   -265    233    472       N
ATOM   2396  CA  PRO A1019     -64.255  16.235 -34.815  1.00 96.02           C
ANISOU 2396  CA  PRO A1019    14360  10509  11615   -363    276    472       C
ATOM   2397  C   PRO A1019     -65.071  17.530 -34.833  1.00150.68           C
ANISOU 2397  C   PRO A1019    21502  17228  18522   -184    210    514       C
ATOM   2398  O   PRO A1019     -65.611  17.932 -35.864  1.00121.32           O
ANISOU 2398  O   PRO A1019    17932  13430  14735   -108    152    620       O
ATOM   2399  CB  PRO A1019     -63.248  16.149 -35.976  1.00 97.24           C
ANISOU 2399  CB  PRO A1019    14603  10647  11695   -571    329    536       C
ATOM   2400  CG  PRO A1019     -63.800  15.106 -36.930  1.00 99.56           C
ANISOU 2400  CG  PRO A1019    14783  11099  11946   -527    294    588       C
ATOM   2401  CD  PRO A1019     -65.117  14.609 -36.395  1.00 93.41           C
ANISOU 2401  CD  PRO A1019    13850  10433  11207   -316    215    563       C
TER    2402      PRO A1019
HETATM 2403  O   HOH A1201     -51.595  -3.707 -16.062  1.00 55.71           O
HETATM 2404  O   HOH A1202     -60.422 -23.153 -36.750  1.00 62.07           O
HETATM 2405  O   HOH A1203     -61.712 -13.768  -4.788  1.00 55.29           O
HETATM 2406  O   HOH A1204     -59.255 -35.856 -23.243  1.00 60.56           O
HETATM 2407  O   HOH A1205     -54.220  -2.622 -31.029  1.00 45.36           O
HETATM 2408  O   HOH A1206     -60.012  11.287 -41.492  1.00 59.79           O
HETATM 2409  O   HOH A1207     -69.178 -17.570  -4.602  1.00 46.92           O
HETATM 2410  O   HOH A1208     -60.801   1.985 -25.956  1.00 57.22           O
HETATM 2411  O   HOH A1209     -58.631   2.855 -27.400  1.00 40.45           O
HETATM 2412  O   HOH A1210     -68.395 -18.884 -35.963  1.00 60.40           O
HETATM 2413  O   HOH A1211     -52.875 -24.202 -27.185  1.00 50.83           O
HETATM 2414  O   HOH A1212     -52.784 -13.320 -20.882  1.00 44.66           O
HETATM 2415  O   HOH A1213     -60.372   6.748 -20.064  1.00 47.51           O
HETATM 2416  O   HOH A1214     -73.798 -24.909 -10.351  1.00 41.60           O
HETATM 2417  O   HOH A1215     -54.661  -9.248 -32.794  1.00 53.30           O
HETATM 2418  O   HOH A1216     -78.038 -23.984 -14.465  1.00 62.77           O
HETATM 2419  O   HOH A1217     -44.215  10.272 -40.069  1.00 51.17           O
HETATM 2420  O   HOH A1218     -69.684 -16.030 -38.509  1.00 62.05           O
HETATM 2421  O   HOH A1219     -69.303  -1.093 -36.364  1.00 58.34           O
HETATM 2422  O   HOH A1220     -68.169 -17.869 -32.568  1.00 45.54           O
HETATM 2423  O   HOH A1221     -69.837  13.562 -27.781  1.00 43.31           O
HETATM 2424  O   HOH A1222     -71.233 -15.351 -32.469  1.00 45.29           O
HETATM 2425  O   HOH A1223     -61.412   9.303 -33.637  1.00 54.08           O
HETATM 2426  O   HOH A1224     -65.933  -7.910  -6.252  1.00 63.43           O
HETATM 2427  O   HOH A1225     -48.795  -9.399 -13.176  1.00 56.44           O
HETATM 2428  O   HOH A1226     -54.023  -4.283 -14.071  1.00 58.27           O
HETATM 2429  O   HOH A1227     -66.796  11.136 -19.727  1.00 43.74           O
HETATM 2430  O   HOH A1228     -76.035 -15.690  -6.501  1.00 52.00           O
HETATM 2431  O   HOH A1229     -71.699 -20.287  -3.569  1.00 59.68           O
HETATM 2432  O   HOH A1230     -67.071   7.087 -19.298  1.00 50.17           O
HETATM 2433  O   HOH A1231     -76.878 -11.256 -16.610  1.00 54.38           O
HETATM 2434  O   HOH A1232     -71.816  -8.348 -29.516  1.00 42.64           O
HETATM 2435  O   HOH A1233     -61.762   5.519 -36.637  1.00 62.37           O
HETATM 2436  O   HOH A1234     -68.066  -3.535 -52.610  1.00 58.07           O
HETATM 2437  O   HOH A1235     -68.157   1.538 -15.435  1.00 63.90           O
HETATM 2438  O   HOH A1236     -58.281 -28.786 -33.415  1.00 59.70           O
HETATM 2439  O   HOH A1237     -67.996   2.857 -18.940  1.00 49.80           O
HETATM 2440  O   HOH A1238     -52.634  -3.357  -7.489  1.00 86.06           O
HETATM 2441  O   HOH A1239     -57.729 -17.381 -33.615  1.00 49.89           O
HETATM 2442  O   HOH A1240     -70.048 -11.191  -6.395  1.00 50.11           O
HETATM 2443  O   HOH A1241     -68.982   5.126 -21.426  1.00 47.47           O
HETATM 2444  O   HOH A1242     -59.834 -20.974  -9.038  1.00 47.84           O
HETATM 2445  O   HOH A1243     -49.968  -8.361 -25.169  1.00 68.11           O
HETATM 2446  O   HOH A1244     -77.063 -26.315 -13.602  1.00 68.38           O
HETATM 2447  O   HOH A1245     -59.452  -1.546  -8.339  1.00 61.50           O
HETATM 2448  O   HOH A1246     -54.588 -23.767 -25.117  1.00 53.53           O
HETATM 2449  O   HOH A1247     -65.462   0.187 -40.635  1.00 56.55           O
HETATM 2450  O   HOH A1248     -53.943  -3.849 -11.389  1.00 70.36           O
HETATM 2451  O   HOH A1249     -63.551 -13.340 -34.120  1.00 53.14           O
HETATM 2452  O   HOH A1250     -63.359   5.121 -27.126  1.00 50.41           O
HETATM 2453  O   HOH A1251     -66.128  -3.190 -44.574  1.00 65.15           O
HETATM 2454  O   HOH A1252     -50.645 -23.215 -14.081  1.00 79.93           O
HETATM 2455  O   HOH A1253     -74.567 -10.312 -33.546  1.00 63.45           O
HETATM 2456  O   HOH A1254     -53.179 -15.072  -8.399  1.00 61.82           O
HETATM 2457  O   HOH A1255     -51.864 -16.079 -17.414  1.00 49.51           O
HETATM 2458  O   HOH A1256     -76.959 -10.779 -10.006  1.00 66.88           O
HETATM 2459  O   HOH A1257     -54.268  11.360 -18.290  1.00 62.44           O
HETATM 2460  O   HOH A1258     -74.067 -29.850 -23.526  1.00 74.79           O
HETATM 2461  O   HOH A1259     -60.462   8.535 -22.198  1.00 37.49           O
HETATM 2462  O   HOH A1260     -72.679 -25.398 -18.573  1.00 55.10           O
HETATM 2463  O   HOH A1261     -56.922 -26.569 -22.547  1.00 48.78           O
HETATM 2464  O   HOH A1262     -64.059   6.749 -29.193  1.00 61.63           O
HETATM 2465  O   HOH A1263     -71.206  -1.692 -31.881  1.00 46.67           O
HETATM 2466  O   HOH A1264     -79.813 -10.313 -17.257  1.00 65.25           O
HETATM 2467  O   HOH A1265     -69.837   1.815 -44.818  1.00 73.97           O
HETATM 2468  O   HOH A1266     -63.017  10.192 -30.999  1.00 87.49           O
HETATM 2469  O   HOH A1267     -53.300 -22.527 -11.000  1.00 78.23           O
HETATM 2470  O   HOH A1268     -59.586 -31.750 -16.038  1.00 64.18           O
HETATM 2471  O   HOH A1269     -65.310   1.421 -27.003  1.00 41.84           O
HETATM 2472  O   HOH A1270     -49.740 -10.487 -26.857  1.00 67.90           O
HETATM 2473  O   HOH A1271     -52.649   2.189 -16.199  1.00 54.01           O
HETATM 2474  O   HOH A1272     -51.395  -9.003 -31.208  1.00 60.69           O
HETATM 2475  O   HOH A1273     -67.805 -17.396   2.087  1.00 69.99           O
HETATM 2476  O   HOH A1274     -53.160 -29.558 -18.315  1.00 65.27           O
HETATM 2477  O   HOH A1275     -64.882  16.969 -16.041  1.00 55.75           O
HETATM 2478  O   HOH A1276     -64.633   0.577 -30.203  1.00 37.93           O
HETATM 2479  O   HOH A1277     -65.705   3.041 -29.767  1.00 61.66           O
HETATM 2480  O   HOH A1278     -49.563  -4.779 -30.949  1.00 69.00           O
HETATM 2481  O   HOH A1279     -74.080  -7.076 -12.476  1.00 60.28           O
HETATM 2482  O   HOH A1280     -64.883   6.282 -38.440  1.00 54.31           O
HETATM 2483  O   HOH A1281     -76.321 -25.519  -9.648  1.00 52.70           O
HETATM 2484  O   HOH A1282     -74.567 -23.552 -32.770  1.00 72.14           O
HETATM 2485  O   HOH A1283     -67.832   1.541 -42.980  1.00 59.08           O
HETATM 2486  O   HOH A1284     -55.970 -20.142 -32.293  1.00 66.00           O
HETATM 2487  O   HOH A1285     -65.149   7.608 -45.256  1.00 75.03           O
HETATM 2488  O   HOH A1286     -59.740  21.173 -25.709  1.00 69.91           O
HETATM 2489  O   HOH A1287     -53.460 -15.281 -27.493  1.00 54.36           O
HETATM 2490  O   HOH A1288     -61.000 -28.178  -9.123  1.00 64.01           O
HETATM 2491  O   HOH A1289     -59.293 -30.690 -13.262  1.00 54.62           O
HETATM 2492  O   HOH A1290     -57.425 -15.404 -30.341  1.00 46.41           O
HETATM 2493  O   HOH A1291     -56.985 -31.482 -16.876  1.00 59.36           O
HETATM 2494  O   HOH A1292     -58.913   7.417 -36.279  1.00 57.85           O
HETATM 2495  O   HOH A1293     -62.360 -18.937  -2.513  1.00 74.42           O
HETATM 2496  O   HOH A1294     -66.113 -25.335  -7.091  1.00 57.98           O
HETATM 2497  O   HOH A1295     -54.341 -17.173 -30.504  1.00 63.85           O
HETATM 2498  O   HOH A1296     -50.680  -5.524 -25.096  1.00 74.36           O
HETATM 2499  O   HOH A1297     -62.708   2.609 -27.687  1.00 49.33           O
HETATM 2500  O   HOH A1298     -71.091  -4.941 -26.881  1.00 46.24           O
HETATM 2501  O   HOH A1299     -55.769  -9.268  -3.547  1.00 62.81           O
HETATM 2502  O   HOH A1300     -50.078 -13.560 -20.681  1.00 55.61           O
HETATM 2503  O   HOH A1301     -69.268   1.860 -29.200  1.00 46.43           O
HETATM 2504  O   HOH A1302     -56.357 -33.080 -18.861  1.00 60.87           O
HETATM 2505  O   HOH A1303     -63.074 -21.621  -3.318  1.00 71.23           O
HETATM 2506  O   HOH A1304     -75.169  -4.813 -25.048  1.00 53.67           O
HETATM 2507  O   HOH A1305     -50.659  -6.263 -21.341  1.00 72.97           O
HETATM 2508  O   HOH A1306     -70.924   0.262 -34.673  1.00 76.15           O
HETATM 2509  O   HOH A1307     -70.419  -4.790 -14.693  1.00 65.72           O
HETATM 2510  O   HOH A1308     -61.915 -28.525 -36.765  1.00 65.84           O
HETATM 2511  O   HOH A1309     -59.223   6.104 -12.268  1.00 75.75           O
HETATM 2512  O   HOH A1310     -72.520  -6.930 -31.955  1.00 60.59           O
HETATM 2513  O   HOH A1311     -64.408 -32.584 -31.001  1.00 70.46           O
HETATM 2514  O   HOH A1312     -67.002  20.535 -27.264  1.00 67.50           O
HETATM 2515  O   HOH A1313     -72.611  -6.161 -20.598  1.00 63.86           O
HETATM 2516  O   HOH A1314     -71.842  -6.839 -17.923  1.00 57.63           O
HETATM 2517  O   HOH A1315     -75.313  -9.986 -18.438  1.00 50.53           O
HETATM 2518  O   HOH A1316     -51.870 -25.192 -15.764  1.00 63.46           O
HETATM 2519  O   HOH A1317     -48.803  -4.477 -19.534  1.00 90.11           O
HETATM 2520  O   HOH A1318     -58.357  14.580 -38.885  1.00 67.80           O
HETATM 2521  O   HOH A1319     -55.247  -1.513 -10.976  1.00 78.45           O
HETATM 2522  O   HOH A1320     -67.669   2.706 -27.088  1.00 56.83           O
HETATM 2523  O   HOH A1321     -53.064   4.857 -15.804  1.00 68.03           O
HETATM 2524  O   HOH A1322     -49.421 -15.462 -18.721  1.00 53.72           O
HETATM 2525  O   HOH A1323     -72.769   2.158 -33.957  1.00 87.97           O
HETATM 2526  O   HOH A1324     -72.835  -5.017 -16.194  1.00 64.50           O
HETATM 2527  O   HOH A1325     -51.679  -2.263 -13.748  1.00 70.67           O
HETATM 2528  O   HOH A1326     -73.928  -2.221 -28.540  1.00 49.18           O
HETATM 2529  O   HOH A1327     -70.776   1.398 -22.584  1.00 69.95           O
HETATM 2530  O   HOH A1328     -73.186  -6.846 -27.793  1.00 51.79           O
HETATM 2531  O   HOH A1329     -73.014  -3.172 -26.203  1.00 49.97           O
HETATM 2532  O   HOH A1330     -52.112 -27.731 -16.616  1.00 71.25           O
HETATM 2533  O   HOH A1331     -55.733 -23.459 -10.273  1.00 72.53           O
HETATM 2534  O   HOH A1332     -48.482 -11.455 -19.965  1.00 65.53           O
HETATM 2535  O   HOH A1333     -73.064  -1.410 -24.006  1.00 50.64           O
HETATM 2536  O   HOH A1334     -53.514 -24.825 -12.396  1.00 80.69           O
ENDMDL
CONECT  396  397  389
CONECT  397  396  400  398
CONECT  398  397  399
CONECT  399  398
CONECT  400  397  401
CONECT  401  400  402  403
CONECT  402  401
CONECT  403  401
CONECT 1282 1283 1276
CONECT 1283 1282 1286 1284
CONECT 1284 1283 1285
CONECT 1285 1284
CONECT 1286 1283 1287
CONECT 1287 1286 1288 1289
CONECT 1288 1287
CONECT 1289 1287
CONECT 2287 2288 2278
CONECT 2288 2287 2291 2289
CONECT 2289 2288 2290
CONECT 2290 2289
CONECT 2291 2288 2292
CONECT 2292 2291 2293 2294
CONECT 2293 2292 2295
CONECT 2294 2292 2296
CONECT 2295 2293 2297
CONECT 2296 2294 2297
CONECT 2297 2295 2296 2298
CONECT 2298 2297
CONECT 2395 2401 2396 2389
CONECT 2396 2395 2399 2397
CONECT 2397 2396 2398
CONECT 2398 2397
CONECT 2399 2396 2400
CONECT 2400 2399 2401
CONECT 2401 2395 2400
MODEL        2
ATOM      1  C1  UNK   900     -52.638   0.711 -22.485 -0.29  0.01           C
ATOM      2  C2  UNK   900     -53.659   1.367 -23.184 -0.37  0.01           C
ATOM      3  C3  UNK   900     -54.590   2.082 -22.427 -0.40  0.02           C
ATOM      4  N1  UNK   900     -54.531   2.153 -21.071 -1.04 -0.03           N
ATOM      5  C4  UNK   900     -53.513   1.484 -20.470  0.06  0.11           C
ATOM      6  N2  UNK   900     -52.555   0.782 -21.131 -0.32 -0.01           N
ATOM      7  C11 UNK   900     -51.567  -0.085 -23.162 -0.28  0.00           C
ATOM      8  C12 UNK   900     -50.309  -0.550 -22.619 -0.26  0.00           C
ATOM      9  C13 UNK   900     -49.632  -1.266 -23.657 -0.21  0.00           C
ATOM     10  C15 UNK   900     -49.676  -0.441 -21.365 -0.33  0.00           C
ATOM     11  N4  UNK   900     -50.445  -1.228 -24.776 -0.07 -0.02           N
ATOM     12  C18 UNK   900     -48.375  -1.856 -23.460 -0.28  0.00           C
ATOM     13  C14 UNK   900     -51.584  -0.521 -24.474 -0.22  0.01           C
ATOM     14  C19 UNK   900     -50.149  -1.829 -26.067 -0.25  0.01           C
ATOM     15  C17 UNK   900     -47.793  -1.715 -22.201 -0.33  0.00           C
ATOM     16  C16 UNK   900     -48.425  -1.022 -21.176 -0.31  0.00           C
ATOM     17  N3  UNK   900     -53.430   1.595 -19.073 -0.38 -0.01           N
ATOM     18  H3  UNK   900     -53.954   2.366 -18.685 -0.08 -0.00           H
ATOM     19  C5  UNK   900     -52.654   0.873 -18.146 -0.34  0.01           C
ATOM     20  C6  UNK   900     -51.869  -0.164 -18.652 -0.28  0.00           C
ATOM     21  C7  UNK   900     -51.116  -0.990 -17.805 -0.22 -0.00           C
ATOM     22  C8  UNK   900     -51.156  -0.774 -16.412 -0.18 -0.01           C
ATOM     23  C9  UNK   900     -51.894   0.311 -15.920 -0.22 -0.00           C
ATOM     24  C10 UNK   900     -52.638   1.149 -16.765 -0.33  0.00           C
ATOM     25  N6  UNK   900     -50.350  -2.056 -18.323 -0.08  0.06           N
ATOM     26  C25 UNK   900     -50.548  -3.379 -18.141 -0.19 -0.10           C
ATOM     27  O2  UNK   900     -51.466  -3.861 -17.472 -0.82  0.12           O
ATOM     28  H17 UNK   900     -49.642  -1.791 -18.992  0.07 -0.03           H
ATOM     29  C26 UNK   900     -49.556  -4.183 -18.818 -0.18 -0.03           C
ATOM     30  C27 UNK   900     -49.612  -4.449 -20.137 -0.18 -0.00           C
ATOM     31  N5  UNK   900     -50.482  -1.636 -15.509 -0.03  0.13           N
ATOM     32  C22 UNK   900     -49.082  -1.344 -15.205 -0.08 -0.05           C
ATOM     33  C21 UNK   900     -51.313  -2.183 -14.427 -0.21 -0.08           C
ATOM     34  C23 UNK   900     -50.539  -2.897 -13.293 -0.15 -0.25           C
ATOM     35  N7  UNK   900     -51.503  -3.709 -12.413 -0.13  0.14           N
ATOM     36  C24 UNK   900     -52.907  -3.853 -13.017 -0.35 -0.28           C
[truncated: 355 more chars]
